# Supplementary material for: Genomic Analyses of the Fungus Paraconiothyrium sp. Isolated from the Chinese White Wax Scale Insect Reveals Its Symbiotic Character
Source: Genes (Basel). 2022 Feb 12;13(2):338. doi: 10.3390/genes13020338 (PMC8872350; doi:10.3390/genes13020338)
Supplement: Supplementary file 1 [file genes-13-00338-s001.zip]

Archive with 17 entries (17 files):
- Figure S1.jpg
- Figure S2.jpg
- Figure S3.jpg
- Figure S4.jpg
- Figure S5.jpg
- Figure S6.jpg
- Figure S7a.jpg
- Figure S7b.jpg
- supplementary figure legends.pdf
- Table S1,S2,S4,S5,S6,S7,S10,S14.pdf
- Table S11.xlsx
- Table S12.xlsx
- Table S13.xlsx
- Table S15.xlsx
- Table S3.xlsx
- Table S8.xlsx
- Table S9.xlsx
