# Supplementary material for: Genomic Analyses of the Fungus Paraconiothyrium sp. Isolated from the Chinese White Wax Scale Insect Reveals Its Symbiotic Character
Source: Genes (Basel). 2022 Feb 12;13(2):338. doi: 10.3390/genes13020338 (PMC8872350; doi:10.3390/genes13020338)
Supplement: Supplementary file 1 [file genes-13-00338-s001.zip › Table S11.xlsx]

## Sheet: Table S11
Table S11. Statistics of all classifications in CAZy database
Name	cazy.list.anno.xls	Known_Activities	Note
AA0	3		NA
AA1	14	Laccase / p-diphenol:oxygen oxidoreductase / ferroxidase (EC 1.10.3.2); ; ferroxidase (EC 1.10.3.-); Laccase-like multicopper oxidase (EC 1.10.3.-)	The characterized AA1 enzymes are multicopper oxidases that use diphenols and related substances as donors with oxygen as the acceptor. The AA1 family is currently divided into 3 subfamilies including laccases, ferroxidases and laccase-like multicopper oxidases.
AA11	4	AA11 proteins are copper-dependent lytic polysaccharide monooxygenases (LPMOs); cleavage of chitin chains with oxidation of C-1 has been demonstrated for a AA11 LPMO from Aspergillus oryzae;	Family built after Hemsworth et al. Nature Chem. Biol. (2014) 10, 122-126 (PMID 24362702); distantly related to family AA9.
AA12	4	The pyrroloquinoline quinone-dependent oxidoreductase activity was demonstrated for the CC1G_09525 protein of Coprinopsis cinerea.	Created after Matsumura, Umezawa, Takeda, Sugimoto, Ishida, Samejima, Ohno, Yoshida, Igarashi and Nakamura (2014) PLoS One (PMID=25121592)
AA13	1	AA13 proteins are copper-dependent lytic polysaccharide monooxygenases (LPMOs); cleavage of starch with oxidation of C-1 at the site of cleavage has been demonstrated for the LPMO encoded by gene NCU08746 from Neurospora crassa;	Family built after Vu et al. Proc. Natl. Acad. Sci. USA (2014) 111:13822-7 (PMID 25201969);
AA14	1	AA14 proteins are copper-dependent lytic polysaccharide monooxygenases (LPMOs); cleavage of xylan with oxidation of C-1 has been demonstrated for two AA14 LPMOs from Trametes coccinea (Pycnoporus coccineus); lytic xylan monooxygenase / xylan oxidase (glycosidic bond-cleaving) (EC 1.-.-.-)	Family built after Couturier et al. Nature Chem. Biol. (2018) 14:306-310 [PMID=29377002]; distantly related to other LPMO families.
AA16	4	Lytic cellulose monooxygenase (C1-hydroxylating) (EC 1.14.99.54)	Created after the characterization of Aspergillus aculeatus enzyme by Filiatrault-Chastel et al. in Biotechnol. Biofuels, 2019 (PMID=30923563)
AA2	6	manganese peroxidase (EC 1.11.1.13); versatile peroxidase (EC 1.11.1.16); lignin peroxidase (EC 1.11.1.14); peroxidase (EC 1.11.1.-)	Family AA2 contains class II lignin-modifying peroxidases. AA2 enzymes are secreted heme-containing enzymes that use hydrogen peroxide or organic peroxides as electron acceptors to catalyze a number of oxidative reactions in which two electrons are derived from substrate molecules to reduce the enzyme followed by a concomitant release of two water molecules.
AA3	31	cellobiose dehydrogenase (EC 1.1.99.18); glucose 1-oxidase (EC 1.1.3.4); aryl alcohol oxidase (EC 1.1.3.7); alcohol oxidase (EC 1.1.3.13); pyranose oxidase (EC 1.1.3.10)	AA3 enzymes belong to the glucose-methanol-choline (GMC) oxidoreductases family. AA3 enzymes are flavoproteins containing a flavin-adenine dinucleotide (FAD)-binding domain. Family AA3 can be divided into 4 subfamilies: AA3_1 (mostly cellobiose dehydrogenases), AA3_2 (including both aryl alcohol oxidase and glucose 1-oxidase), AA3_3 (alcohol oxidase) and AA3_4 (pyranose 2-oxidase).
AA4	4	vanillyl-alcohol oxidase (EC 1.1.3.38)	Family AA4 contains vanillyl-alcohol oxidases (VAO) that catalyze the conversion of a wide range of phenolic compounds bearing side chains at the para-position of the aromatic ring.
AA5	3	Oxidase with oxygen as acceptor (EC 1.1.3.-); galactose oxidase (EC 1.1.3.9); glyoxal oxidase (EC 1.2.3.15); alcohol oxidase (EC 1.1.3.13)	Family AA5 are copper radical oxidases and the family includes two subfamilies, AA5_1 containing characterized glyoxal oxidase and AA5_2 containing galactose oxidase and alcohol oxidasesenzymes.
AA6	1	1,4-benzoquinone reductase (EC. 1.6.5.6)	All experimentally characterized proteins in this family are 1,4-benzoquinone reductases. These are intracellular enzymes involved in the biodegradation of aromatic compounds and in the protection of fungal cells from reactive quinone compounds.
AA7	6	glucooligosaccharide oxidase (EC 1.1.3.-); chitooligosaccharide oxidase (EC 1.1.3.-)	The glucooligosaccharide oxidases (GOO) found in this family oxidize the reducing end glycosyl residues of oligosaccharides linked by alpha- or beta-1,4 bonds and glucose.
AA8	7	Iron reductase domain	AA8 proteins consist of a cytochrome domain (protoheme IX) of spectral class b. AA8 proteins were first described as the N-terminal hemic module found in the bipartite domain organization of the flavocytochrome CDH. They can also be found isolated or appended to a CBM. Their implication into Fenton chemistry has been suggested in PMID : 21764756.
AA9	37	AA9 (formerly GH61) proteins are copper-dependent lytic polysaccharide monooxygenases (LPMOs); cleavage of cellulose chains with oxidation of carbons C1 and/or C4 and C-6); lytic cellulose monooxygenase (C1-hydroxylating) (EC 1.14.99.54); lytic cellulose monooxygenase (C4-dehydrogenating) (EC 1.14.99.56)	AA9 (formerly GH61). The enzymes in this family were originally classified as a glycoside hydrolases (GH61) based on very weak endo-1,4-b-D-glucanase activity in one family member. They are now reclassified in the AA category of CAZy. Because a significant literature is associated with the old name GH61, we recommend to describe these enzymes as "AA9 (formerly GH61)".
CBM0	1	Carbohydrate-binding modules not yet assigned to a family.	NA
CBM1	56	Modules of approx. 40 residues found almost exclusively in fungi. The cellulose-binding function has been demonstrated in many cases, and appears to be mediated by three aromatic residues separated by about 10.4 angstrom and which form a flat surface. The only non-fungal occurence of CBM1 is in an algal non-hydrolytic polysaccharide-binding protein which is composed of four repeated CBM1 modules.…	Previously known as cellulose-binding domain family I (CBD I).
CBM12	1	Modules of approx. 40-60 residues. The majority of these modules is found among chitinases where the function is chitin-binding. Distantly related to the CBM5 family.	Previously known as cellulose-binding domain family XII (CBD XII).
CBM13	11	Modules of approx. 150 residues which always appear as a threefold internal repeat. The only apparent exception to this, xylanase II of Actinomadura sp. FC7 (GenBank U08894), is in fact not completely sequenced. These modules were first identified in several plant lectins such as ricin or agglutinin of Ricinus communis which bind galactose residues. The three-dimensional structure of a plant lect…	Previously known as cellulose-binding domain family XIII (CBD XIII).
CBM18	14	Modules of approx. 40 residues. The chitin-binding function has been demonstrated in many cases. These modules are found attached to a number of chitinase catalytic domains, but also in non-catalytic proteins either in isolation or as multiple repeats.	NA
CBM2	4	Modules of approx. 100 residues and which are found in a large number of bacterial enzymes. The cellulose-binding function has been demonstrated in many cases. Several of these modules have been shown to also bind chitin or xylan.	Previously known as cellulose-binding domain family II (CBD II).
CBM20	12	The granular starch-binding function has been demonstrated in several cases. Interact strongly with cyclodextrins. Often designated as starch-binding domains (SBD).	PDB:1b90
CBM21	1	Modules of approx. 100 residues. The granular starch-binding function has been demonstrated in one case. Sometimes designated as starch-binding domains (SBD).	NA
CBM24	1	&alpha;-1,3-glucan (mutan)-binding function demonstrated in two cases (PMID:10636904)	Formerly known as X59 modules
CBM32	2	Binding to galactose and lactose has been demonstrated for the module of Micromonospora viridifaciens sialidase (PMID: 16239725). Binding to polygalacturonic acid has been shown for a Yersinia member (PMID: 17292916). Binding to LacNAc (&beta;-D-galactosyl-1,4-&beta;-D-N-acetylglucosamine) has been shown for an N-acetylglucosaminidase from Clostridium perfingens (PMID: 16990278).	Formerly known as X56 modules. Distantly related to CBM6 modules and to Anguilla anguilla agglutinin.
CBM35	7	Modules of approx. 130 residues. A module that is conserved in three Cellvibrio xylan-degrading enzymes binds to xylan and the interaction is calcium dependent, while a module from a Cellvibrio mannanase binds to decorated soluble mannans and mannooligosaccharides. A module in a	Phanerochaete chrysosporium galactan 1,3-&beta;-galactosidase binds to &beta;-galactan. Formerly known as X4 modules.
CBM38	1	The inulin-binding function has been demonstrated in the case of the cycloinulo-oligosaccharide fructanotransferase from Paenibacillus macerans (Bacillus macerans) by Lee et al. (2004) FEMS Microbiol Lett 234:105-10. (PMID:15109727).	Formerly known as X39 modules.
CBM42	2	Modules of approx. 160 residues found mostly at the C-terminus of GH54 catalytic domains. Binding to arabinofuranose (present in arabinoxylan) has been demonstrated.	Created following a paper by Miyanaga A, Koseki T, Matsuzawa H, Wakagi T, Shoun H, Fushinobu S (2004) J.Biol. Chem. 279:44907-44914 (PMID: 15292273)
CBM43	3	Modules of approx. 90-100 residues found at the C-terminus of GH17 or GH72 enzymatic modules and also sometimes isolated. CBM43 modules sometimes carry a C-terminal membrane anchor. The &beta;-1,3-glucan binding function has been demonstrated with the olive pollen protein Ole e 10.	Created after Barral, Suarez, Batanero, Alfonso, Alche, Rodr铆guez-Garc铆a, Villalba, Rivas and Rodr铆guez (2005) Biochem. J. 390, 77-84 (PMID: 15882149). Formerly known as X8 modules.
CBM48	1	Modules of approx. 100 residues with glycogen-binding function, appended to GH13 modules. Also found in the beta subunit (glycogen-binding) of AMP-activated protein kinases (AMPK)	NA
CBM5	5	Modules of approx. 60 residues found in bacterial enzymes. Chitin-binding described in several cases. Distantly related to the CBM12 family.	Previously known as cellulose-binding domain family V (CBD V).
CBM63	1	The CBM63 module of Bacillus subtilis expansin EXLX1 has been shown to bind cellulose.	Created from Georgelis, Tabuchi, Nikolaidis, Cosgrove (2011) J. Biol. Chem. [PMID - 21454649]
CBM66	1	The CBM66 module, derived from the Bacillus subtilis exo-acting &beta;-fructosidase SacC, targets the terminal fructoside residue of fructans.	Created after Cuskin et al. (2012) Proc. Natl. Acad. Sci. USA 109, 20889芒鈧€?0894 [PMID - 23213210]
CBM73	1	Modules of approx 65 residues found on various enzymes active of chitin. Chitin-binding function demonstrated for the Cellvibrio japonicus CjLPMO10A protein.	Created after reading Forsberg et al., J. Biol. Chem. (2016) 291:7300-7312 [PMID=26858252]. Distantly related to CBM5.
CE0	2	See below.	Carbohydrate esterases not yet assigned to a family.
CE1	6	acetyl xylan esterase (EC 3.1.1.72); cinnamoyl esterase (EC 3.1.1.-); feruloyl esterase (EC 3.1.1.73); carboxylesterase (EC 3.1.1.1); S-formylglutathione hydrolase (EC 3.1.2.12); diacylglycerol O-acyltransferase (EC 2.3.1.20); trehalose 6-O-mycolyltransferase (EC 2.3.1.122)	Family CE1 also contains lots of other esterases such as PHB depolymerases.
CE12	5	pectin acetylesterase (EC 3.1.1.-); rhamnogalacturonan acetylesterase (EC 3.1.1.-); acetyl xylan esterase (EC 3.1.1.72)	NA
CE15	3	4-O-methyl-glucuronoyl methylesterase (EC 3.1.1.-)	Created following a paper by Xin-Liang Li et al. (2007) FEBS Letters 581(21):4029-35 (PMID: 17678650).
CE16	3	acetylesterase (EC 3.1.1.6) active on various carbohydrate acetyl esters	Created from Li et al. Appl. Environ. Microbiol., 74:7482-7489 (PMID: 18978092)
CE2	1	acetyl xylan esterase (EC 3.1.1.72).	NA
CE3	6	acetyl xylan esterase (EC 3.1.1.72).	NA
CE4	2	acetyl xylan esterase (EC 3.1.1.72); chitin deacetylase (EC 3.5.1.41); chitooligosaccharide deacetylase (EC 3.5.1.-); peptidoglycan GlcNAc deacetylase (EC 3.5.1.-); peptidoglycan N-acetylmuramic acid deacetylase (EC 3.5.1.-).	NA
CE5	11	acetyl xylan esterase (EC 3.1.1.72); cutinase (EC 3.1.1.74)	There are many cutinases in the databanks. Only an example is given here as cutinases act on cutin rather than on carbohydrate esters.
CE8	5	pectin methylesterase (EC 3.1.1.11).	NA
CE9	1	N-acetylglucosamine 6-phosphate deacetylase (EC 3.5.1.25); N-acetylglucosamine 6-phosphate deacetylase (EC 3.5.1.80)	NA
GH0	2	Glycoside hydrolases not yet assigned to a family.	NA
GH1	2	&beta;-glucosidase (EC 3.2.1.21); &beta;-galactosidase (EC 3.2.1.23); &beta;-mannosidase (EC 3.2.1.25); &beta;-glucuronidase (EC 3.2.1.31); &beta;-xylosidase (EC 3.2.1.37); &beta;-D-fucosidase (EC 3.2.1.38); phlorizin hydrolase (EC 3.2.1.62); exo-&beta;-1,4-glucanase (EC 3.2.1.74); 6-phospho-&beta;-galactosidase (EC 3.2.1.85); 6-phospho-&beta;-glucosidase (EC 3.2.1.86); strictosidine &beta;-gluco…	NA
GH10	4	endo-1,4-&beta;-xylanase (EC 3.2.1.8); endo-1,3-&beta;-xylanase (EC 3.2.1.32); tomatinase (EC 3.2.1.-); xylan endotransglycosylase (EC 2.4.2.-); endo-&beta;-1,4-glucanase (EC 3.2.1.4)	formerly known as cellulase family F.
GH105	2	unsaturated rhamnogalacturonyl hydrolase (EC 3.2.1.172); d-4,5-unsaturated &beta;-glucuronyl hydrolase (EC 3.2.1.-); d-4,5-unsaturated &alpha;-galacturonidase (EC 3.2.1.-)	Created based on a paper by Itoh, Ochiai, Mikami, Hashimoto, and Murata (J. Mol. Biol. 360 (2006) 573-585) (PMID: 16781735)
GH11	4	endo-&beta;-1,4-xylanase (EC 3.2.1.8); endo-&beta;-1,3-xylanase (EC 3.2.1.32)	formerly known as cellulase family G
GH114	5	endo-&alpha;-1,4-polygalactosaminidase (EC 3.2.1.109)	Activity shown in Tamura et al. (1995) Journal of Fermentation and Bioengineering 80:305-310 doi:10.1016/0922-338X(95)94196-X
GH115	2	xylan &alpha;-1,2-glucuronidase (3.2.1.131); &alpha;-(4-O-methyl)-glucuronidase (3.2.1.-)	created from reading Ryabova et al. (2009) FEBS Lett. 583:1457-1462 [PMID: 19344716]
GH12	2	endoglucanase (EC 3.2.1.4); xyloglucan hydrolase (EC 3.2.1.151); &beta;-1,3-1,4-glucanase (EC 3.2.1.73); xyloglucan endotransglycosylase (EC 2.4.1.207)	formerly known as cellulase family H.
GH125	3	exo-&alpha;-1,6-mannosidase (EC 3.2.1.-)	Created after Gregg, Zandberg, Hehemann, Whitworth, Deng, Vocadlo & Boraston (2011) J Biol Chem 286:15586-96 [PMID:21388958]
GH127	1	&beta;-L-arabinofuranosidase (EC 3.2.1.185); 3-C-carboxy-5-deoxy-L-xylose (aceric acid) hydrolase (EC 3.2.1.-)	Created after Fujita et al. (2011) J. Biol. Chem. (PMID - 21149454) who have shown the b-L-arabinobiosidase activity of the Bifidobacterium longum enzyme.
GH128	3	&beta;-1,3-glucanase (EC 3.2.1.39)	Created following a paper by Sakamoto and colleagues (PMID:21965406); distantly related to clan GH-A
GH13	4	&alpha;-amylase (EC 3.2.1.1); pullulanase (EC 3.2.1.41); cyclomaltodextrin glucanotransferase (EC 2.4.1.19); cyclomaltodextrinase (EC 3.2.1.54); trehalose-6-phosphate hydrolase (EC 3.2.1.93); oligo-&alpha;-glucosidase (EC 3.2.1.10); maltogenic amylase (EC 3.2.1.133); neopullulanase (EC 3.2.1.135); &alpha;-glucosidase (EC 3.2.1.20); maltotetraose-forming &alpha;-amylase (EC 3.2.1.60); isoamylase (…	New: many members have been assigned to subfamilies as described by Stam et al. (2006) Protein Eng Des Sel. 19, 555-562 (PMID: 17085431)
GH131	5	broad specificity exo-&beta;-1,3/1,6-glucanase with endo-&beta;-1,4-glucanase activity (EC 3.2.1.-);	Family created after Lafond et al. (2012) AEM 78:8540-8546 [PMID:23023747] who have shown that the Podospora anserina protein encoded by gene Pa_3_10940 is a broad specificity b-glucanase with exo-b-1,3/1,6- and endo-b-1,4-glucanase activity
GH132	2	Activity on &beta;-1,3-glucan (curdlan) shown for the Aspergillus fumigatus Sun4 protein; activity on laminarioligosaccharides shown for Aspergillus fumigatus Sun4 protein and Candida albicans Sun41 protein; transglycosylation activity reported in PMID 23508952.	Created after Gastebois et al. (2013) J. Biol. Chem. [PMID - 23508952]
GH133	1	amylo-&alpha;-1,6-glucosidase (EC 3.2.1.33);	A long overdue family, created from Nakayama et al. J Biol Chem. 276 (2001) 28824-28828 (PMID:11375985)
GH134	1	endo-&beta;-1,4-mannanase (EC 3.2.1.78);	Created after the work by Shimizu and collaborators. J. Biol. Chem. (2015). [ PMID:26385921 ]. Presents an inverting mechanism in what is a unique feature compared to all other b-mannanases [see Jin et al. ACS Cent. Sci (2016) doi:10.1021/acscentsci.6b00232 ]
GH135	4	&alpha;-1,4-galactosaminogalactan hydrolase (EC 3.2.1.-)	Based on Bamford et al., J. Biol. Chem. (2015) 290:27438-27450 PMID:26342082.
GH142	1	&beta;-L-arabinofuranosidase (EC 3.2.1.185)	Created after Ndeh et al., Nature (2017) 544(7648):65-70 (PMID=28329766)
GH145	1	L-Rh&alpha;-&alpha;-1,4-GlcA &alpha;-L-rhamnohydrolase (EC 3.2.1.-)	Created after Munoz-Munoz et al., Proc. Natl. Acad. Sci. USA (2017) (PMID=28396425); these enzymes hydrolyze a-L-rhamnose residues linked to position 4 of a glucuronic acid using an unusual catalytic machinery comprising a histidine residue. The active site of these a-L-rhamnosidases is located on the opposite side of CAZymes with similar b-propeller folds. Surprisingly, the "normal" side of the …
GH146	3	&beta;-L-arabinofuranosidase (EC 3.2.1.185)	Family created after Luis et al. (2018) Nature Microbiol., [PMID=29255254] who have shown the b-L-arabinofuranosidase activity of BT0349
GH15	6	glucoamylase (EC 3.2.1.3); glucodextranase (EC 3.2.1.70); &alpha;,&alpha;-trehalase (EC 3.2.1.28); dextran dextrinase (EC 2.4.1.2)	NA
GH152	3	&beta;-1,3-glucanase (EC 3.2.1.39)	Another long overdue family created after Sakamoto et al. (2006) Plant Physiol. 141(2):793-801 (PMID=16648221) who showed that the Lentinula edodes enzyme has b-1,3-glucanase activity.
GH154	3	&beta;-glucuronidase (3.2.1.31)	Created after Cartmell et al. (2018) Nature Microbiol. 3:1314-1326 [PMID=30349080]
GH16	19	xyloglucan:xyloglucosyltransferase (EC 2.4.1.207); keratan-sulfate endo-1,4-&beta;-galactosidase (EC 3.2.1.103); endo-1,3-&beta;-glucanase / laminarinase (EC 3.2.1.39); endo-1,3(4)-&beta;-glucanase (EC 3.2.1.6); licheninase (EC 3.2.1.73); &beta;-agarase (EC 3.2.1.81); &kappa;-carrageenase (EC 3.2.1.83); xyloglucanase (EC 3.2.1.151); endo-&beta;-1,3-galactanase (EC 3.2.1.181); [retaining] &beta;-p…	NA
GH162	1	endo-&beta;-1,2-glucanase (EC 3.2.1.71)	The Talaromyces funiculosus enzyme was shown to cleave endo-b-1,2-glucans with structure and mechanism solved by Tanaka and coworkers (J. Biol. Chem., 2019; PMID=30926603)
GH17	8	glucan endo-1,3-&beta;-glucosidase (EC 3.2.1.39); glucan 1,3-&beta;-glucosidase (EC 3.2.1.58); licheninase (EC 3.2.1.73); ABA-specific &beta;-glucosidase (EC 3.2.1.175); &beta;-1,3-glucanosyltransglycosylase (EC 2.4.1.-)	NA
GH18	1	chitinase (EC 3.2.1.14); lysozyme (EC 3.2.1.17); endo-&beta;-N-acetylglucosaminidase (EC 3.2.1.96); peptidoglycan hydrolase with endo-&beta;-N-acetylglucosaminidase specificity (EC 3.2.1.-); Nod factor hydrolase (EC 3.2.1.-); xylanase inhibitor; concanavalin B; narbonin	Contains chitinases of classes III and V. Contains non-catalytic proteins such as xylanase inhibitor; concanavalin B; narbonin
GH19	1	chitinase (EC 3.2.1.14); lysozyme (EC 3.2.1.17)	Contains chitinases of classes I, II, and IV.
GH2	4	&beta;-galactosidase (EC 3.2.1.23) ; &beta;-mannosidase (EC 3.2.1.25); &beta;-glucuronidase (EC 3.2.1.31); &alpha;-L-arabinofuranosidase (EC 3.2.1.55); mannosylglycoprotein endo-&beta;-mannosidase (EC 3.2.1.152); exo-&beta;-glucosaminidase (EC 3.2.1.165); &alpha;-L-arabinopyranosidase (EC 3.2.1.-); &beta;-galacturonidase (EC 3.2.1.-); &beta;-xylosidase (EC 3.2.1.37); &beta;-D-galactofuranosidase …	NA
GH20	4	&beta;-hexosaminidase (EC 3.2.1.52); lacto-N-biosidase (EC 3.2.1.140); &beta;-1,6-N-acetylglucosaminidase (EC 3.2.1.-); &beta;-6-SO3-N-acetylglucosaminidase (EC 3.2.1.-)	NA
GH25	2	lysozyme (EC 3.2.1.17)	NA
GH26	3	&beta;-mannanase (EC 3.2.1.78); exo-&beta;-1,4-mannobiohydrolase (EC 3.2.1.100); &beta;-1,3-xylanase (EC 3.2.1.32); lichenase / endo-&beta;-1,3-1,4-glucanase (EC 3.2.1.73); mannobiose-producing exo-&beta;-mannanase (EC 3.2.1.-)	formerly known as cellulase family I.
GH27	5	&alpha;-galactosidase (EC 3.2.1.22); &alpha;-N-acetylgalactosaminidase (EC 3.2.1.49); isomalto-dextranase (EC 3.2.1.94); &beta;-L-arabinopyranosidase (EC 3.2.1.88); galactan:galactan galactosyltransferase (EC 2.4.1.-)	Mechanistic commonality with family GH36 demonstrated by Comfort et al. (2007) Biochemistry 46:3319-3330 (PMID: 17323919).
GH28	15	polygalacturonase (EC 3.2.1.15); &alpha;-L-rhamnosidase (EC 3.2.1.40); exo-polygalacturonase (EC 3.2.1.67); exo-polygalacturonosidase (EC 3.2.1.82); rhamnogalacturonase (EC 3.2.1.171); rhamnogalacturonan &alpha;-1,2-galacturonohydrolase (EC 3.2.1.173); endo-xylogalacturonan hydrolase (EC 3.2.1.-)	NA
GH29	4	&alpha;-L-fucosidase (EC 3.2.1.51); &alpha;-1,3/1,4-L-fucosidase (EC 3.2.1.111)	NA
GH3	4	&beta;-glucosidase (EC 3.2.1.21); xylan 1,4-&beta;-xylosidase (EC 3.2.1.37); &beta;-glucosylceramidase (EC 3.2.1.45); &beta;-N-acetylhexosaminidase (EC 3.2.1.52); &alpha;-L-arabinofuranosidase (EC 3.2.1.55); glucan 1,3-&beta;-glucosidase (EC 3.2.1.58); glucan 1,4-&beta;-glucosidase (EC 3.2.1.74); isoprimeverose-producing oligoxyloglucan hydrolase (EC 3.2.1.120); coniferin &beta;-glucosidase (EC 3…	A recent paper by Macdonald et al. (PMID=25533455) has shown that some enzymes that cleave b-hexosaminides are in fact retaining b-glycoside phosphorylases.
GH30	3	endo-&beta;-1,4-xylanase (EC 3.2.1.8); &beta;-glucosidase (3.2.1.21); &beta;-glucuronidase (EC 3.2.1.31); &beta;-xylosidase (EC 3.2.1.37); &beta;-fucosidase (EC 3.2.1.38); glucosylceramidase (EC 3.2.1.45); &beta;-1,6-glucanase (EC 3.2.1.75); glucuronoarabinoxylan endo-&beta;-1,4-xylanase (EC 3.2.1.136); endo-&beta;-1,6-galactanase (EC:3.2.1.164); [reducing end] &beta;-xylosidase (EC 3.2.1.-)	Following St John et al. [FEBS Letters 584:4435-4441 (2010); PMID: 20932833] several GH5 subfamilies have been reassigned to GH30. The subfamilies in GH30 are now indicated.
GH31	5	&alpha;-glucosidase (EC 3.2.1.20); &alpha;-galactosidase (EC 3.2.1.22); &alpha;-mannosidase (EC 3.2.1.24); &alpha;-1,3-glucosidase (EC 3.2.1.84); sucrase-isomaltase (EC 3.2.1.48) (EC 3.2.1.10); &alpha;-xylosidase (EC 3.2.1.177); &alpha;-glucan lyase (EC 4.2.2.13); isomaltosyltransferase (EC 2.4.1.-); oligosaccharide &alpha;-1,4-glucosyltransferase (EC 2.4.1.161); sulfoquinovosidase (EC 3.2.1.-)	NA
GH33	1	sialidase or neuraminidase (EC 3.2.1.18); trans-sialidase (EC 2.4.1.-); anhydrosialidase (EC 4.2.2.15); Kdo hydrolase (EC 3.2.1.-); 2-keto-3-deoxynononic acid hydrolase / KDNase (EC 3.2.1.-)	NA
GH35	7	&beta;-galactosidase (EC 3.2.1.23); exo-&beta;-glucosaminidase (EC 3.2.1.165); exo-&beta;-1,4-galactanase (EC 3.2.1.-); &beta;-1,3-galactosidase (EC 3.2.1.-)	NA
GH36	2	&alpha;-galactosidase (EC 3.2.1.22); &alpha;-N-acetylgalactosaminidase (EC 3.2.1.49); stachyose synthase (EC 2.4.1.67); raffinose synthase (EC 2.4.1.82)	Mechanistic commonality with family GH27 demonstrated by Comfort et al. (2007) Biochemistry, 46: 3319-3330 (PMID: 17323919)
GH37	2	&alpha;,&alpha;-trehalase (EC 3.2.1.28).	NA
GH38	1	&alpha;-mannosidase (EC 3.2.1.24); mannosyl-oligosaccharide &alpha;-1,2-mannosidase (EC 3.2.1.113); mannosyl-oligosaccharide &alpha;-1,3-1,6-mannosidase (EC 3.2.1.114); &alpha;-2-O-mannosylglycerate hydrolase (EC 3.2.1.170); mannosyl-oligosaccharide &alpha;-1,3-mannosidase (EC 3.2.1.-)	NA
GH43	11	&beta;-xylosidase (EC 3.2.1.37); &alpha;-L-arabinofuranosidase (EC 3.2.1.55); xylanase (EC 3.2.1.8); &alpha;-1,2-L-arabinofuranosidase (EC 3.2.1.-); exo-&alpha;-1,5-L-arabinofuranosidase (EC 3.2.1.-); [inverting] exo-&alpha;-1,5-L-arabinanase (EC 3.2.1.-); &beta;-1,3-xylosidase (EC 3.2.1.-); [inverting] exo-&alpha;-1,5-L-arabinanase (EC 3.2.1.-); [inverting] endo-&alpha;-1,5-L-arabinanase (EC 3.2…	Many members have been assigned to subfamilies as described by Mewis et al. (2016) Appl. Environm. Microbiol. 82:1686-1692 (PMID: 26729713).
GH45	3	endoglucanase (EC 3.2.1.4); xyloglucan-specific endo-&beta;-1,4-glucanase / endo-xyloglucanase (EC 3.2.1.151); endo-&beta;-1,4-mannanase (EC 3.2.1.78)	formerly known as cellulase family K; distantly related to plant expansins
GH47	12	&alpha;-mannosidase (EC 3.2.1.113)	NA
GH49	1	dextranase (EC 3.2.1.11); isopullulanase (EC 3.2.1.57); dextran 1,6-&alpha;-isomaltotriosidase (EC 3.2.1.95); sulfated arabinan endo-1,4-&beta;-L-arabinanase (EC 3.2.1.-)	NA
GH5	1	endo-&beta;-1,4-glucanase / cellulase (EC 3.2.1.4); endo-&beta;-1,4-xylanase (EC 3.2.1.8); &beta;-glucosidase (EC 3.2.1.21); &beta;-mannosidase (EC 3.2.1.25); &beta;-glucosylceramidase (EC 3.2.1.45); glucan &beta;-1,3-glucosidase (EC 3.2.1.58); licheninase (EC 3.2.1.73); exo-&beta;-1,4-glucanase / cellodextrinase (EC 3.2.1.74); glucan endo-1,6-&beta;-glucosidase (EC 3.2.1.75); mannan endo-&beta;-…	Once known as cellulase family A; many members have been assigned to subfamilies as described by Aspeborg et al. (2012) BMC Evol Biol. 12(1):186 (PMID: 22992189).
GH51	2	endoglucanase (EC 3.2.1.4); endo-&beta;-1,4-xylanase (EC 3.2.1.8); &beta;-xylosidase (EC 3.2.1.37); &alpha;-L-arabinofuranosidase (EC 3.2.1.55); lichenase / endo-&beta;-1,3-1,4-glucanase (EC 3.2.1.73)	NA
GH53	1	endo-&beta;-1,4-galactanase (EC 3.2.1.89).	NA
GH54	1	&alpha;-L-arabinofuranosidase (EC 3.2.1.55); &beta;-xylosidase (EC 3.2.1.37).	NA
GH55	4	exo-&beta;-1,3-glucanase (EC 3.2.1.58); endo-&beta;-1,3-glucanase (EC 3.2.1.39)	NA
GH6	3	endoglucanase (EC 3.2.1.4); cellobiohydrolase (EC 3.2.1.91)	formerly known as cellulase family B. The cellobiohydrolases of this family are widely believed to act processively from the non-reducing ends of cellulose chains to generate cellobiose.
GH62	2	&alpha;-L-arabinofuranosidase (EC 3.2.1.55)	NA
GH63	1	processing &alpha;-glucosidase (EC 3.2.1.106); &alpha;-1,3-glucosidase (EC 3.2.1.84); &alpha;-glucosidase (EC 3.2.1.20); mannosylglycerate &alpha;-mannosidase / mannosylglycerate hydrolase (EC 3.2.1.170); glucosylglycerate hydrolase (EC 3.2.1.208)	NA
GH64	1	&beta;-1,3-glucanase (EC 3.2.1.39)	NA
GH65	1	&alpha;,&alpha;-trehalase (EC 3.2.1.28); maltose phosphorylase (EC 2.4.1.8); trehalose phosphorylase (EC 2.4.1.64); kojibiose phosphorylase (EC 2.4.1.230); trehalose-6-phosphate phosphorylase (EC 2.4.1.216); nigerose phosphorylase (EC 2.4.1.279); 3-O-&alpha;-glucopyranosyl-L-rhamnose phosphorylase (EC 2.4.1.282); 2-O-&alpha;-glucopyranosylglycerol: phosphate &beta;-glucosyltransferase (EC 2.4.1.-…	NA
GH67	1	&alpha;-glucuronidase (EC 3.2.1.139); xylan &alpha;-1,2-glucuronidase (EC 3.2.1.131)	NA
GH7	6	endo-&beta;-1,4-glucanase (EC 3.2.1.4); reducing end-acting cellobiohydrolase (EC 3.2.1.176); chitosanase (EC 3.2.1.132); endo-&beta;-1,3-1,4-glucanase (EC 3.2.1.73)	formerly known as cellulase family C. The cellobiohydrolases of this family act processively from the reducing ends of cellulose chains to generate cellobiose. This is markedly different from the IUBMB definition of cellobiohydrolases (EC 3.2.1.91), which act from the non-reducing ends of cellulose.
GH71	5	&alpha;-1,3-glucanase (EC 3.2.1.59).	NA
GH72	7	&beta;-1,3-glucanosyltransglycosylase (EC 2.4.1.-)	NA
GH75	1	chitosanase (EC 3.2.1.132)	NA
GH76	10	&alpha;-1,6-mannanase (EC 3.2.1.101); &alpha;-glucosidase (EC 3.2.1.20)	NA
GH78	8	&alpha;-L-rhamnosidase (EC 3.2.1.40); rhamnogalacturonan &alpha;-L-rhamnohydrolase (EC 3.2.1.174); L-Rhap-&alpha;-1,3-D-Apif -specific &alpha;-1,3-L-rhamnosidase (EC 3.2.1.-)	NA
GH79	2	&beta;-glucuronidase (EC 3.2.1.31); hyaluronoglucuronidase (EC 3.2.1.36); heparanase (EC 3.2.1.166); baicalin &beta;-glucuronidase (EC 3.2.1.167); &beta;-4-O-methyl-glucuronidase (EC 3.2.1.-)	NA
GH81	2	endo-&beta;-1,3-glucanase (EC 3.2.1.39)	NA
GH85	1	endo-&beta;-N-acetylglucosaminidase (EC 3.2.1.96)	NA
GH88	3	d-4,5-unsaturated &beta;-glucuronyl hydrolase (EC 3.2.1.-)	NA
GH89	1	&alpha;-N-acetylglucosaminidase (EC 3.2.1.50)	NA
GH9	1	endoglucanase (EC 3.2.1.4); endo-&beta;-1,3(4)-glucanase / lichenase-laminarinase (EC 3.2.1.6); &beta;-glucosidase (EC 3.2.1.21); lichenase / endo-&beta;-1,3-1,4-glucanase (EC 3.2.1.73); exo-&beta;-1,4-glucanase / cellodextrinase (EC 3.2.1.74); cellobiohydrolase (EC 3.2.1.91); xyloglucan-specific endo-&beta;-1,4-glucanase / endo-xyloglucanase (EC 3.2.1.151); exo-&beta;-glucosaminidase (EC 3.2.1.1…	formerly known as cellulase family E.
GH92	7	mannosyl-oligosaccharide &alpha;-1,2-mannosidase (EC 3.2.1.113); mannosyl-oligosaccharide &alpha;-1,3-mannosidase (EC 3.2.1.-); mannosyl-oligosaccharide &alpha;-1,6-mannosidase (EC 3.2.1.-); &alpha;-mannosidase (EC 3.2.1.24); &alpha;-1,2-mannosidase (EC 3.2.1.-); &alpha;-1,3-mannosidase (EC 3.2.1.-); &alpha;-1,4-mannosidase (EC 3.2.1.-); mannosyl-1-phosphodiester &alpha;-1,P-mannosidase (EC 3.2.1…	Asp
GH93	3	exo-&alpha;-L-1,5-arabinanase (EC 3.2.1.-)	NA
GH94	1	cellobiose phosphorylase (EC 2.4.1.20); laminaribiose phosphorylase (EC 2.4.1.31); cellodextrin phosphorylase (EC 2.4.1.49); chitobiose phosphorylase (EC 2.4.1.-); cyclic &beta;-1,2-glucan synthase (EC 2.4.1.-); cellobionic acid phosphorylase (EC 2.4.1.321); &beta;-1,2-oligoglucan phosphorylase (EC 2.4.1.-)	Formerly known as glycosyltransferase family GT36; Assigned to a GH family following a paper by Hidaka, Honda, Kitaoka, Nirasawa, Hayashi, Wakagi, Shoun and Fushinobu (Structure (Camb). 2004 Jun;12(6):937-947) (PMID: 15274915) that revealed the evolutionary, structural and mechanistic relationship of these phosphorylases with glycoside hydrolases of clan GH-L.
GH95	2	&alpha;-L-fucosidase (EC 3.2.1.51); &alpha;-1,2-L-fucosidase (EC 3.2.1.63); &alpha;-L-galactosidase (EC 3.2.1.-)	Created based on a paper by Katayama, Sakuma, Kimura, Makimura, Hiratake, Sakata, Yamanoi, Kumagai, and Yamamoto (J. Bacteriol. 2004 Aug;186(15):4885-4893)
GT1	1	UDP-glucuronosyltransferase (EC 2.4.1.17); zeatin O-&beta;-xylosyltransferase (EC 2.4.2.40); 2-hydroxyacylsphingosine 1-&beta;-galactosyltransferase (EC 2.4.1.45); N-acylsphingosine galactosyltransferase (EC 2.4.1.47); flavonol 3-O-glucosyltransferase (EC 2.4.1.91); anthocyanidin 3-O-glucosyltransferase (EC 2.4.1.115); sinapate 1-glucosyltransferase (EC 2.4.1.120); indole-3-acetate &beta;-glucosy…	Distantly related to family GT28; several members of this family are made of two subunits (for instance Alg13 and Alg14 in Saccharomyces); the complete enzyme has been reconstituted whenever possible, and appears with the two subunit names separated by a + sign and with the N-terminal subunit followed by the C-terminal one
GT13	1	&alpha;-1,3-mannosyl-glycoprotein &beta;-1,2-N-acetylglucosaminyltransferase (EC 2.4.1.101)	NA
GT15	4	glycolipid 2-&alpha;-mannosyltransferase (EC 2.4.1.131); GDP-Man: &alpha;-1,2-mannosyltransferase (EC 2.4.1.-).	NA
GT17	1	&beta;-1,4-mannosyl-glycoprotein &beta;-1,4-N-acetylglucosaminyltransferase (EC 2.4.1.144).	NA
GT20	3	&alpha;,&alpha;-trehalose-phosphate synthase [UDP-forming] (EC 2.4.1.15); Glucosylglycerol-phosphate synthase (EC 2.4.1.213); trehalose-6-P phosphatase (EC 3.1.3.12); [retaining] GDP-valeniol: validamine 7-phosphate valeniolyltransferase (EC 2.-.-.-)	NA
GT21	1	UDP-Glc: ceramide &beta;-glucosyltransferase (EC 2.4.1.80).	Distant similarity to families GT2, GT12 and GT27
GT22	5	Dol-P-Man: Man6GlcNAc2-PP-Dol &alpha;-1,2-mannosyltransferase (EC 2.4.1.259); Dol-P-Man: Man8GlcNAc2-PP-Dol &alpha;-1,2-mannosyltransferase (EC 2.4.1.261); Dol-P-Man: Man2-GlcNAc-phosphatidylinositol &alpha;-1,2-mannosyltransferase (EC 2.4.1.-); Dol-P-Man: Man3-GlcNAc-phosphatidylinositol &alpha;-1,2-mannosyltransferase (EC 2.4.1.-)	These enzymes use dolichol-P-mannose as the sugar donor.
GT24	1	UDP-Glc: glycoprotein &alpha;-glucosyltransferase (EC 2.4.1.-).	Distant similarity to family GT8
GT25	4	lipopolysaccharide &beta;-1,4-galactosyltransferase (EC 2.4.1.-); &beta;-1,3-glucosyltransferase (EC 2.4.1.-); &beta;-1,2-glucosyltransferase (EC 2.4.1.-); &beta;-1,2-galactosyltransferase (EC 2.4.1.-); LPS &beta;-1,4-galactosyltransferase (EC 2.4.1.-); occidiofungin &beta;-xylosyltransferase (EC 2.4.2.-); UDP-Gal:procollagen &beta;-galactosyltransferase (EC 2.4.1.50)	NA
GT3	1	glycogen synthase (EC 2.4.1.11).	NA
GT30	1	CMP-&beta;-KDO: &alpha;-3-deoxy-D-manno-octulosonic-acid (KDO) transferase (EC 2.4.99.-).	These enzymes use a nucleotide monophosphosugar as the donor (CMP-b-KDO) instead of a nucleotide diphosphosugar
GT31	6	N-acetyllactosaminide &beta;-1,3-N-acetylglucosaminyltransferase (EC 2.4.1.149); Glycoprotein-N-acetylgalactosamine 3-&beta;-galactosyltransferase (EC 2.4.1.122); fucose-specific &beta;-1,3-N-acetylglucosaminyltransferase (EC 2.4.1.-); globotriosylceramide &beta;-1,3-GalNAc transferase (EC 2.4.1.79); chondroitin synthase (&beta;-1,3-GlcUA and &beta;-1,4-GalNAc transferase (EC 2.4.1.175); chondroi…	NA
GT32	5	&alpha;-1,6-mannosyltransferase (EC 2.4.1.-); &alpha;-1,4-N-acetylglucosaminyltransferase (EC 2.4.1.-); &alpha;-1,4-N-acetylgalactosaminyltransferase (EC 2.4.1.-); GDP-Man: inositol-phosphorylceramide transferase (EC 2.4.1.-); UDP-Gal: &beta;-galactoside &alpha;-1,4-galactosyltransferase (EC 2.4.1.-); UDP-Gal: lactose/N-acetyl-lactosamine &alpha;-1,4-galactosyltransferase (EC 2.4.1.-); UDP-Glc: p…	NA
GT33	1	GDP-Man: chitobiosyldiphosphodolichol &beta;-mannosyltransferase (EC 2.4.1.142).	NA
GT34	3	UDP-Gal: galactomannan &alpha;-1,6-galactosyltransferase (EC 2.4.1.-); UDP-Xyl: xyloglucan &alpha;-1,6-xylosyltransferase (EC 2.4.2.39); &alpha;-1,2-galactosyltransferase (EC 2.4.1.-)	NA
GT35	1	glycogen or starch phosphorylase (EC 2.4.1.1).	NULL
GT39	3	Dol-P-Man: protein &alpha;-mannosyltransferase (EC 2.4.1.109)	These enzymes use dolichol-P-mannose (b-linked) as the sugar donor.
GT4	1	sucrose synthase (EC 2.4.1.13); sucrose-phosphate synthase (EC 2.4.1.14); &alpha;-glucosyltransferase (EC 2.4.1.52); lipopolysaccharide N-acetylglucosaminyltransferase (EC 2.4.1.56); phosphatidylinositol &alpha;-mannosyltransferase (EC 2.4.1.57); GDP-Man: Man1GlcNAc2-PP-dolichol &alpha;-1,3-mannosyltransferase (EC 2.4.1.132); GDP-Man: Man3GlcNAc2-PP-dolichol/Man4GlcNAc2-PP-dolichol &alpha;-1,2-ma…	NA
GT41	1	UDP-GlcNAc: peptide &beta;-N-acetylglucosaminyltransferase (EC 2.4.1.255); UDP-Glc: peptide N-&beta;-glucosyltransferase (EC 2.4.1.-)	NA
GT48	1	1,3-&beta;-glucan synthase (EC 2.4.1.34)	NA
GT5	1	UDP-Glc: glycogen glucosyltransferase (EC 2.4.1.11); ADP-Glc: starch glucosyltransferase (EC 2.4.1.21); NDP-Glc: starch glucosyltransferase (EC 2.4.1.242); UDP-Glc: &alpha;-1,3-glucan synthase (EC 2.4.1.183) UDP-Glc: &alpha;-1,4-glucan synthase (EC 2.4.1.-)	NA
GT50	1	Dol-P-Man &alpha;-1,4-mannosyltransferase (EC 2.4.1.-)	These enzymes use dolichol-P-mannose as the sugar donor.
GT57	3	Dol-P-Glc: &alpha;-1,3-glucosyltransferase (EC 2.4.1.-)	These enzymes use dolichol-P-glucose as the sugar donor.
GT58	1	Dol-P-Man: Man5GlcNAc2-PP-Dol &alpha;-1,3-mannosyltransferase (EC 2.4.1.258)	These enzymes use dolichol-P-mannose as the sugar donor. Contained former Dol-P-Man: glycolipid 脦卤-mannosyltransferase (EC 2.4.1.130) activity, now replaced.
GT59	1	Dol-P-Glc: Glc2Man9GlcNAc2-PP-Dol &alpha;-1,2-glucosyltransferase (EC 2.4.1.256)	These enzymes use dolichol-P-glucose as the sugar donor.
GT62	3	&alpha;-1,2-mannosyltransferase (EC 2.4.1.-); &alpha;-1,6-mannosyltransferase (EC 2.4.1.-)	NA
GT66	1	dolichyl-diphosphooligosaccharide芒鈧€漰rotein glycotransferase (EC 2.4.99.18); undecaprenyl-diphosphooligosaccharide芒鈧€漰rotein glycotransferase (EC 2.4.99.19)	These enzymes utilize a lipid-diphospho-oligosaccharide as the donor
GT69	3	GDP-Man: &alpha;-1,3-mannosyltransferase (EC 2.4.1.-)	Created after reading Sommer et al. (2003) J. Biol. Chem. 278:47724-47730.
GT76	1	Dol-P-Man: &alpha;-1,6-mannosyltransferase (EC 2.4.1.-)	These enzymes use dolichol-P-mannose as the sugar donor; created after Kang, Hong, Ashida, Shishioh, Murakami, Morita, Maeda and Kinoshita (2005) J. Biol. Chem. 280:9489-9497 (PMID: 15623507)
GT8	1	lipopolysaccharide &alpha;-1,3-galactosyltransferase (EC 2.4.1.44); UDP-Glc: (glucosyl)lipopolysaccharide &alpha;-1,2-glucosyltransferase (EC 2.4.1.-); lipopolysaccharide glucosyltransferase 1 (EC 2.4.1.58); glycogenin glucosyltransferase (EC 2.4.1.186); inositol 1-&alpha;-galactosyltransferase (galactinol synthase) (EC 2.4.1.123); homogalacturonan &alpha;-1,4-galacturonosyltransferase (EC 2.4.1.…	Distant similarity to family GT24; The animal LARGE bifunctional glycosyltransferases are made of two domains. The N-terminal domain, which adds a-1,3-Xyl residues, belongs to family GT8 while the C-terminal domain, which adds b-1,3-GlcA residues, belongs to family GT49.
GT90	2	UDP-Xyl: (mannosyl) glucuronoxylomannan/galactoxylomannan &beta;-1,2-xylosyltransferase (EC 2.4.2.-); UDP-Glc: protein O-&beta;-glucosyltransferase (EC 2.4.1.-); UDP-Xyl: protein O-&beta;-xylosyltransferase (EC 2.4.2.-)	Created from Klutts, Levery and Doering (2007) J. Biol. Chem. 282:17890-17899 (PMID: 17430900)
GT95	1	UDP-&beta;-L-Araf:hydroxyproline &beta;-L-arabinofuranosyltransferase (EC 2.4.2.-);	Created after Ogawa-Ohnishi et al. (2013) Nat Chem Biol. 9(11):726-730 (PMID: 24036508); distantly related to family GT8.
PL1	12	pectate lyase (EC 4.2.2.2); exo-pectate lyase (EC 4.2.2.9); pectin lyase (EC 4.2.2.10).	NA
PL20	1	endo-&beta;-1,4-glucuronan lyase (EC 4.2.2.14)	Created after paper by Konno et al. (2009) Appl. Environ. Microbiol. 75(1):101-7 (PMID: 18978091)
PL26	1	rhamnogalacturonan exolyase (EC 4.2.2.24).	The activity of the Penicillium chrysogenum exo-rhamnogalacturonan lyase has been experimentally demonstrated (Iwai et al., Appl. Microbiol. Biotechnol. 99, 8515-8525 (2015) [PMID=25921806]
PL3	6	pectate lyase (EC 4.2.2.2).	NA
PL4	8	rhamnogalacturonan endolyase (EC 4.2.2.23).	NA
PL7	1	poly(&beta;-mannuronate) lyase / M-specific alginate lyase (EC 4.2.2.3); &alpha;-L-guluronate lyase / G-specific alginate lyase (EC 4.2.2.11); poly-(MG)-lyase / MG-specific alginate lyase (EC 4.2.2.-); endo-&beta;-1,4-glucuronan lyase (EC 4.2.2.14)	NA
PL9	1	pectate lyase (EC 4.2.2.2); exopolygalacturonate lyase (EC 4.2.2.9); thiopeptidoglycan lyase (EC 4.2.2.-).	NA
