# Supplementary material for: Genomic Analyses of the Fungus Paraconiothyrium sp. Isolated from the Chinese White Wax Scale Insect Reveals Its Symbiotic Character
Source: Genes (Basel). 2022 Feb 12;13(2):338. doi: 10.3390/genes13020338 (PMC8872350; doi:10.3390/genes13020338)
Supplement: Supplementary file 1 [file genes-13-00338-s001.zip › Table S12.xlsx]

## Sheet: Table S12
Table S12. Statistics for synteny at the nucleic acid level. Scaffold represents the 10 scoffolds assembled by Paraconiothyrium sp. Refs Length represents the length of each scoffold. Map number and map length represent the genome of the species corresponding to one of the Paraconiothyrium sp. scaffold gene and length, respectively.
		Bimuria novae-zelandiae			Didymosphaeria enalia			Karstenula rhodostoma			Laburnicola sp. JP-R-44			Paraphaeosphaeria minitans			Paraphaeosphaeria sporulosa
Scaffold	Refs Length	Map Num	Map Length	Rate(%)	Map Num	Map Length	Rate(%)	Map Num	Map Length	Rate(%)	Map Num	Map Length	Rate(%)	Map Num	Map Length	Rate(%)	Map Num	Map Length	Rate(%)
Scaffold1	6769356	266	33907	0.501	16	3465	0.051	265	98236	1.451	375	14130	0.209	260	60843	0.899	243	62166	0.918
Scaffold10	504433	59	2786	0.552	1	100	0.02	65	4518	0.896	206	719	0.143	50	2672	0.53	55	6051	1.2
Scaffold2	5362165	195	20259	0.378	34	3397	0.063	243	53515	0.998	250	31537	0.588	189	46837	0.873	195	53223	0.993
Scaffold3	5017978	75	10182	0.203	10	3384	0.067	114	57338	1.143	191	7721	0.154	96	37376	0.745	109	43470	0.866
Scaffold4	4916146	105	21533	0.438	9	1117	0.023	124	47508	0.966	212	10463	0.213	110	39108	0.796	122	34306	0.698
Scaffold5	4856904	87	14981	0.308	7	1033	0.021	133	58636	1.207	123	5545	0.114	158	48145	0.991	111	44878	0.924
Scaffold6	4643821	91	18318	0.394	7	3460	0.075	187	79736	1.717	107	17138	0.369	156	35994	0.775	165	51463	1.108
Scaffold7	3887800	93	5238	0.135	10	12429	0.32	162	98857	2.543	142	20394	0.525	264	51373	1.321	71	31390	0.807
Scaffold8	2311653	68	9611	0.416	5	2756	0.119	142	60648	2.624	207	4490	0.194	123	21256	0.92	127	36648	1.585
Scaffold9	1284463	28	1249	0.097	3	441	0.034	18	24514	1.909	89	2093	0.163	27	30221	2.353	22	9372	0.73
