# Supplementary material for: Genomic Analyses of the Fungus Paraconiothyrium sp. Isolated from the Chinese White Wax Scale Insect Reveals Its Symbiotic Character
Source: Genes (Basel). 2022 Feb 12;13(2):338. doi: 10.3390/genes13020338 (PMC8872350; doi:10.3390/genes13020338)
Supplement: Supplementary file 1 [file genes-13-00338-s001.zip › Table S13.xlsx]

## Sheet: Table S13
Table S13.Statistics for synteny at the amino acid level. #aligned indicates the number of genes of Paraconiothyrium sp. on the corresponding species match. target perc(%) represents the number of genes of the corresponding species match as a percentage of Paraconiothyrium sp. Query perc(%) represents the number of genes of the corresponding substance match as a percentage of the total number of …
			Target		Query		Identity
	#aligned	#genes	perc(%)	#genes	perc(%)	mean	median
Bimuria novae-zelandiae	9775	14174	68.96	16600	58.89	77.15	80.17
Didymosphaeria enalia	8039	14174	56.72	13703	58.67	67.07	67.79
Karstenula rhodostoma	10757	14174	75.89	15001	71.71	81.15	85.06
Laburnicola sp. JP-R-44	5910	14174	41.7	10106	58.48	72.5	74.68
Paraphaeosphaeria minitans	8392	14174	59.21	9903	84.74	81.29	84.38
Paraphaeosphaeria sporulosa	10674	14174	75.31	14682	72.7	81.75	85.26
