# Supplementary material for: Genomic Analyses of the Fungus Paraconiothyrium sp. Isolated from the Chinese White Wax Scale Insect Reveals Its Symbiotic Character
Source: Genes (Basel). 2022 Feb 12;13(2):338. doi: 10.3390/genes13020338 (PMC8872350; doi:10.3390/genes13020338)
Supplement: Supplementary file 1 [file genes-13-00338-s001.zip › Table S15.xlsx]

## Sheet: Table S15
Table S15. GO enrichment of unique genes.
GO ID	Pvalue	Type	Adj.Pvalue	InputGeneNoOfGoTerm	InputGeneNo	TotalGeneNoOfGoTerm	TotalGeneNo	GoGerm	InputGeneList
GO:0019748	3.1686e-06	biological process	0.0040653	45	267	755	9085	secondary metabolic process	GME7368_G|GME7367_G|GME8892_G|GME7553_G|GME7552_G|GME11357_G|GME7557_G|GME7366_G|GME11355_G|GME3922_G|GME12843_G|GME1328_G|GME10203_G|GME6152_G|GME2872_G|GME9715_G|GME10241_G|GME2534_G|GME4211_G|GME14022_G|GME7426_G|GME4218_G|GME14021_G|GME9225_G|GME2530_G|GME7563_G|GME9267_G|GME9495_G|GME7337_G|GME5903_G|GME12643_G|GME11575_G|GME12642_G|GME5650_G|GME1316_G|GME7548_G|GME11532_G|GME7549_G|GME194_G…
GO:1900561	5.0689e-05	biological process	0.010839	6	10	755	9085	dehydroaustinol metabolic process	GME7563_G|GME7368_G|GME4211_G|GME7366_G|GME6152_G|GME10241_G
GO:1900560	5.0689e-05	biological process	0.010839	6	10	755	9085	austinol biosynthetic process	GME7563_G|GME7368_G|GME4211_G|GME7366_G|GME6152_G|GME10241_G
GO:1900563	5.0689e-05	biological process	0.010839	6	10	755	9085	dehydroaustinol biosynthetic process	GME7563_G|GME7368_G|GME4211_G|GME7366_G|GME6152_G|GME10241_G
GO:1900558	5.0689e-05	biological process	0.010839	6	10	755	9085	austinol metabolic process	GME7563_G|GME7368_G|GME4211_G|GME7366_G|GME6152_G|GME10241_G
GO:0018904	5.0689e-05	biological process	0.010839	6	10	755	9085	ether metabolic process	GME4211_G|GME11357_G|GME7366_G|GME14022_G|GME6183_G|GME9715_G
GO:0044550	6.0896e-05	biological process	0.011161	37	229	755	9085	secondary metabolite biosynthetic process	GME7368_G|GME7367_G|GME8892_G|GME7553_G|GME7557_G|GME7366_G|GME11355_G|GME3922_G|GME12843_G|GME1328_G|GME10203_G|GME6152_G|GME2872_G|GME10241_G|GME2534_G|GME4211_G|GME7426_G|GME4218_G|GME9225_G|GME2530_G|GME7563_G|GME9267_G|GME9495_G|GME7337_G|GME5903_G|GME12643_G|GME12642_G|GME1316_G|GME7548_G|GME11532_G|GME7549_G|GME194_G|GME11361_G|GME7339_G|GME12567_G|GME4244_G|GME6440_G
GO:0009404	0.00017208	biological process	0.027597	18	85	755	9085	toxin metabolic process	GME9495_G|GME7367_G|GME8892_G|GME7553_G|GME7337_G|GME7557_G|GME7366_G|GME7548_G|GME3922_G|GME12843_G|GME1328_G|GME7549_G|GME194_G|GME2872_G|GME7339_G|GME2332_G|GME9225_G|GME2530_G
GO:0009403	0.00028979	biological process	0.041311	17	81	755	9085	toxin biosynthetic process	GME9495_G|GME7367_G|GME8892_G|GME7553_G|GME7337_G|GME7557_G|GME7366_G|GME7548_G|GME3922_G|GME12843_G|GME1328_G|GME7549_G|GME194_G|GME2872_G|GME7339_G|GME9225_G|GME2530_G
GO:0016705	3.15e-06	molecular function	0.0014	41	229	765	9007	oxidoreductase activity, acting on paired donors, with incorporation or reduction of molecular oxygen	GME9210_G|GME7367_G|GME11358_G|GME12843_G|GME13072_G|GME10203_G|GME12841_G|GME6152_G|GME2872_G|GME10241_G|GME4212_G|GME4213_G|GME2534_G|GME11978_G|GME6166_G|GME8801_G|GME11536_G|GME1043_G|GME7299_G|GME9225_G|GME10544_G|GME9264_G|GME7563_G|GME4542_G|GME11575_G|GME7568_G|GME12644_G|GME7548_G|GME6183_G|GME1317_G|GME1521_G|GME6162_G|GME194_G|GME965_G|GME9408_G|GME10436_G|GME12334_G|GME248_G|GME4431_G…
GO:0020037	1.23e-05	molecular function	0.00151	34	185	765	9007	heme binding	GME9210_G|GME7367_G|GME11358_G|GME12843_G|GME13072_G|GME10203_G|GME12841_G|GME6152_G|GME2872_G|GME10241_G|GME4212_G|GME4213_G|GME2534_G|GME11978_G|GME6166_G|GME8801_G|GME11536_G|GME1043_G|GME9225_G|GME10544_G|GME9264_G|GME7563_G|GME4542_G|GME11575_G|GME12644_G|GME7548_G|GME1317_G|GME194_G|GME12334_G|GME248_G|GME4431_G|GME9423_G|GME4243_G|GME12005_G
GO:0046906	1.23e-05	molecular function	0.00151	34	185	765	9007	tetrapyrrole binding	GME9210_G|GME7367_G|GME11358_G|GME12843_G|GME13072_G|GME10203_G|GME12841_G|GME6152_G|GME2872_G|GME10241_G|GME4212_G|GME4213_G|GME2534_G|GME11978_G|GME6166_G|GME8801_G|GME11536_G|GME1043_G|GME9225_G|GME10544_G|GME9264_G|GME7563_G|GME4542_G|GME11575_G|GME12644_G|GME7548_G|GME1317_G|GME194_G|GME12334_G|GME248_G|GME4431_G|GME9423_G|GME4243_G|GME12005_G
GO:0005506	1.36e-05	molecular function	0.00151	33	178	765	9007	iron ion binding	GME9210_G|GME7367_G|GME11358_G|GME12843_G|GME13072_G|GME12841_G|GME2872_G|GME4212_G|GME4213_G|GME11978_G|GME6166_G|GME8801_G|GME11536_G|GME1043_G|GME9225_G|GME10544_G|GME9264_G|GME74_G|GME4542_G|GME11575_G|GME3496_G|GME12644_G|GME7548_G|GME1317_G|GME6162_G|GME194_G|GME965_G|GME9408_G|GME12334_G|GME248_G|GME4431_G|GME9423_G|GME4243_G
GO:0009055	0.000357	molecular function	0.0318	28	167	765	9007	electron transfer activity	GME9210_G|GME7367_G|GME11358_G|GME12843_G|GME13072_G|GME12841_G|GME2872_G|GME4212_G|GME4213_G|GME11978_G|GME6166_G|GME8801_G|GME11536_G|GME1043_G|GME9225_G|GME10544_G|GME9264_G|GME4542_G|GME11575_G|GME12644_G|GME7548_G|GME1317_G|GME194_G|GME12334_G|GME248_G|GME4431_G|GME9423_G|GME4243_G
