# Supplementary material for: Genomic Analyses of the Fungus Paraconiothyrium sp. Isolated from the Chinese White Wax Scale Insect Reveals Its Symbiotic Character
Source: Genes (Basel). 2022 Feb 12;13(2):338. doi: 10.3390/genes13020338 (PMC8872350; doi:10.3390/genes13020338)
Supplement: Supplementary file 1 [file genes-13-00338-s001.zip › Table S3.xlsx]

## Sheet: Table S3
Table S3. Three conserved sequences used in phylogenetic analyses.
Order	Family	Species	Strain	Genbank accession number
				ITS	LSU	Tub
Pleosporales	Didymosphaeriaceae	Paraconiothyrium brasiliense	CBS 115.92	JX496022.1	JX496135.1	JX496361.1
Pleosporales	Didymosphaeriaceae	Paraconiothyrium brasiliense	CBS 122319	JX496032.1	JX496145.1	JX496371.1
Pleosporales	Didymosphaeriaceae	Paraconiothyrium brasiliense	CBS 122320	JX496033.1	JX496146.1	JX496372.1
Pleosporales	Didymosphaeriaceae	Paraconiothyrium brasiliense	CBS 122321	JX496034.1	JX496147.1	JX496373.1
Pleosporales	Didymosphaeriaceae	Paraconiothyrium brasiliense	CBS 122851	JX496036.1	JX496149.1	JX496375.1
Pleosporales	Didymosphaeriaceae	Paraconiothyrium brasiliense	CBS 159.60	JX496044.1	JX496157.1	JX496383.1
Pleosporales	Didymosphaeriaceae	Paraconiothyrium brasiliense	CBS 395.87	JX496083.1	JX496196.1	JX496422.1
Pleosporales	Didymosphaeriaceae	Paraconiothyrium brasiliense	CBS 587.84	JX496099.1	JX496212.1	JX496438.1
Pleosporales	Didymosphaeriaceae	Paraconiothyrium brasiliense	CBS 254.88	JX496058.1	JX496171.1	JX496397.1
Pleosporales	Didymosphaeriaceae	Paraconiothyrium fuckelii	CBS 508.94	JX496096.1	JX496209.1	JX496435.1
Pleosporales	Didymosphaeriaceae	Paraconiothyrium fuckelii	CBS 653.85	JX496104.1	JX496217.1	JX496443.1
Pleosporales	Didymosphaeriaceae	Paraconiothyrium variabile	CBS 121754	JX496031.1	JX496144.1	JX496370.1
Pleosporales	Didymosphaeriaceae	Paraconiothyrium estuarinum	CBS 109850	JX496016.1	JX496129.1	JX496355.1
Pleosporales	Didymosphaeriaceae	Paraconiothyrium cyclothyrioides	CBS 972.95	JX496119.1	JX496232.1	JX496458.1
Pleosporales	Didymosphaeriaceae	Paraphaeosphaeria minitans	CBS 111750	JX496017.1	JX496130.1	JX496356.1
Pleosporales	Didymosphaeriaceae	Paraphaeosphaeria minitans	CBS 860.71	JX496117.1	JX496230.1	JX496456.1
Pleosporales	Didymosphaeriaceae	Paraphaeosphaeria minitans	CBS 151.96	JX496042.1	JX496155.1	JX496381.1
Pleosporales	Didymosphaeriaceae	Paraphaeosphaeria minitans	CBS 286.81	JX496063.1	JX496176.1	JX496402.1
Pleosporales	Didymosphaeriaceae	Paraphaeosphaeria sporulosa	CBS 271.78	JX496061.1	JX496174.1	JX496400.1
Pleosporales	Didymosphaeriaceae	Paraphaeosphaeria sporulosa	CBS 105.76	JX496014.1	JX496127.1	JX496353.1
Pleosporales	Didymosphaeriaceae	Paraphaeosphaeria sporulosa	CBS 340.85	JX496078.1	JX496191.1	JX496417.1
Pleosporales	Didymosphaeriaceae	Paraphaeosphaeria sporulosa	CBS 146.69	JX496040.1	JX496153.1	JX496379.1
Pleosporales	Didymosphaeriaceae	Paraconiothyrium fungicola	CBS 113269	JX496020.1	JX496133.1	JX496359.1
Pleosporales	Didymosphaeriaceae	Paraconiothyrium hawaiiense	CBS 120025	JX496027.1	JX496140.1	JX496366.1
Pleosporales	Didymosphaeriaceae	Paraconiothyrium archidendri	CBS 168.77	JX496049.1	JX496162.1	JX496388.1
Pleosporales	Didymosphaeriaceae	Alloconiothyrium aptrootii	CBS 981.95	JX496122.1	JX496235.1	JX496461.1
Pleosporales	Lentitheciaceae	Darksidea alpha	CBS 135656	KP183971.1	KP184007.1	KP184220.1
Pleosporales	Massarinaceae	Helminthosporium solani	CBS 640.85	MH861907.1	MH873596.1	MZ073939.1
Pleosporales	Didymosphaeriaceae	Laburnicola sp.	JP-R-44	GCA_009805535.1
Pleosporales	Didymosphaeriaceae	Bimuria novae-zelandiae	CBS 107.79	GCA_010015655.1
Pleosporales	Didymosphaeriaceae	Karstenula rhodostoma	CBS 690.94	GCA_010093485.1
Pleosporales	Lentitheciaceae	Lentithecium fluviatile	CBS 122367	GCA_010405425.1
