# Supplementary material for: Genomic Analyses of the Fungus Paraconiothyrium sp. Isolated from the Chinese White Wax Scale Insect Reveals Its Symbiotic Character
Source: Genes (Basel). 2022 Feb 12;13(2):338. doi: 10.3390/genes13020338 (PMC8872350; doi:10.3390/genes13020338)
Supplement: Supplementary file 1 [file genes-13-00338-s001.zip › Table S8.xlsx]

## Sheet: Table S8
Table S8. Predictions of secondary metabolite using antiSMASH.
Type	Species	scaffold	From	To	knownclusterblast	Categories	Similarity	MIBIG comparison	Similarity score	Type	Compound(s)
T1PKS,NRPS	Paraconiothyrium sp.	2.7	5266723	5343578				BGC0001858.1	0.88	Polyketide	alternapyrone B, alternapyrone C, alternapyrone D, alternapyrone E, alternapyrone F
								BGC0001982.1	0.7	NRP, Polyketide	pyrichalasin H
								BGC0001881.1	0.7	NRP, Polyketide	pyrichalasin H
								BGC0001858.1	0.58	Polyketide	Parastagonospora nodorum SN15
NRPS-like,T1PKS	Paraconiothyrium sp.	5.2	1768864	1822471				BGC0001068.1	0.57	Terpene, Polyketide	unidentified unclassified sequences.
								BGC0000046.1	0.49	Polyketide	Alternaria brassicicola
T1PKS	Paraconiothyrium sp.	1.2	1657305	1702906	melanin	Polyketide	1	BGC0001265.1	0.49	Polyketide	melanin
NRPS	Paraconiothyrium sp.	2.2	423803	464502	dimethylcoprogen	NRP	1	BGC0001249.1	0.43	NRP	dimethylcoprogen
								BGC0001244.1	0.39	Polyketide	(-)-Mellein
T1PKS	Paraconiothyrium sp.	6.2	1906452	1951965	(-)-Mellein	Polyketide	1	BGC0001276.1	0.39	Polyketide	6-methylsalicyclic acid
								BGC0001258.1	0.38	Polyketide	1,3,6,8-tetrahydroxynaphthalene
								BGC0001257.1	0.38	Polyketide	1,3,6,8-tetrahydroxynaphthalene
								BGC0000900.1	0.37	Other	ferrichrome
T1PKS	Paraconiothyrium sp.	2.4	1428298	1470170	melanin	Polyketide	1	BGC0001265.1	0.37	Polyketide	melanin
								BGC0001258.1	0.37	Polyketide	1,3,6,8-tetrahydroxynaphthalene
								BGC0001257.1	0.37	Polyketide	1,3,6,8-tetrahydroxynaphthalene
								BGC0001275.1	0.37	Polyketide	6-methylsalicyclic acid
T1PKS	Paraconiothyrium sp.	2.1	22412	63198	secalonic acids	Polyketide	0.37	BGC0001265.1	0.36	Polyketide	melanin
								BGC0000013.1	0.36	Polyketide	alternariol
								BGC0001284.1	0.36	Terpene	alternariol
								BGC0000348.1	0.34	NRP	ergovaline
								BGC0000631.1	0.34	Terpene	botrydial
terpene	Paraconiothyrium sp.	3.2	1166786	1186710				BGC0001642.1	0.33	Terpene	koraiol
terpene	Paraconiothyrium sp.	6.4	4572941	4594031				BGC0001969.1	0.33	Terpene	asperterpenoid A
								BGC0000685.1	0.32	Terpene	brassicicene C
								BGC0001068.1	0.31	Terpene, Polyketide	pyripyropene A
T1PKS	Paraconiothyrium sp.	1.3	6093835	6141098				BGC0000046.1	0.31	Polyketide	depudecin
T1PKS	Paraconiothyrium sp.	4.1	4495093	4542631	fujikurin A / fujikurin B / fujikurin C / fujikurin D	Polyketide	0.83	BGC0000046.1	0.31	Polyketide	depudecin
								BGC0001858.1	0.31	Polyketide	alternapyrone B, alternapyrone C, alternapyrone D, alternapyrone E, alternapyrone F
								BGC0001068.1	0.29	Terpene, Polyketide	pyripyropene A
T1PKS	Paraconiothyrium sp.	8.1	919665	968375				BGC0001858.1	0.28	Polyketide	alternapyrone B, alternapyrone C, alternapyrone D, alternapyrone E, alternapyrone F
								BGC0001527.1	0.27	Other	basidioferrin
terpene	Paraconiothyrium sp.	2.5	3965176	3977380				BGC0000667.1	0.27	Terpene	PR-toxin
NRPS	Paraconiothyrium sp.	5.1	97068	135666	aspirochlorine	NRP	0.22	BGC0001811.1	0.26	Terpene	trichodiene-11-one
								BGC0000930.1	0.26	Other	deoxynivalenol
								BGC0001909.1	0.26	Polyketide	strobilurin
T1PKS	Paraconiothyrium sp.	1.1	1196837	1239743	yanuthone D	Polyketide	0.5	BGC0001969.1	0.26	Terpene	asperterpenoid A
								BGC0001277.1	0.26	Terpene	nivalenol, vomitoxin, 3-acetyldeoxynivalenol, 15-acetyldeoxynivalenol, neosolaniol, calonectrin, apotrichodiol, isotrichotriol, 15-deacetylcalonectrin, T-2 toxin, 3-acetyl T-2 toxin, trichodiene
terpene	Paraconiothyrium sp.	3.3	3160206	3181991	squalestatin S1	Terpene	0.4	BGC0001839.1	0.26	Terpene	squalestatin S1
								BGC0000313.1	0.26	NRP	beauvericin
								BGC0001399.1	0.25	NRP	fellutamide B
								BGC0001399.1	0.25	NRP	fellutamide B
NRPS-like	Paraconiothyrium sp.	5.5	4821766	4856904	ACT-Toxin II	Polyketide	1	BGC0001280.1	0.25	Polyketide	betaenone C, betaenone A
								BGC0001264.1	0.25	Polyketide	betaenone A, betaenone B, betaenone C
								BGC0000046.1	0.25	Polyketide	depudecin
								BGC0001858.1	0.25	Polyketide	alternapyrone B, alternapyrone C, alternapyrone D, alternapyrone E, alternapyrone F
NRPS	Paraconiothyrium sp.	7.1	438397	492945				BGC0001261.1	0.24	NRP	AM-toxin
								BGC0001068.1	0.24	Terpene, Polyketide	pyripyropene A
								BGC0001240.1	0.23	NRP	serinocyclin A, serinocyclin B
								BGC0000056.1	0.23	Polyketide	esperamicin
								BGC0001068.1	0.23	Terpene, Polyketide	pyripyropene A
terpene	Paraconiothyrium sp.	2.6	4837066	4857816				BGC0000667.1	0.23	Terpene	PR-toxin
terpene	Paraconiothyrium sp.	3.1	740778	758835				BGC0000647.1	0.23	Terpene	carotenoid
T1PKS	Paraconiothyrium sp.	7.3	3368013	3414096				BGC0001583.1	0.22	Polyketide	emodin
terpene	Paraconiothyrium sp.	7.4	3462641	3486659				BGC0001969.1	0.22	Terpene	asperterpenoid A
NRPS	Paraconiothyrium sp.	5.3	2438418	2499834				BGC0001166.1	0.21	NRP	HC-toxin
NRPS	Paraconiothyrium sp.	7.2	2220984	2269640				BGC0001609.1	0.21	NRP	gliovirin
NRPS-like	Paraconiothyrium sp.	6.3	4336414	4380282				BGC0000427.1	0.21	NRP	shinorine, 4-deoxygadusol, mycosporine glycine
								BGC0001240.1	0.21	NRP	serinocyclin A, serinocyclin B
T1PKS	Paraconiothyrium sp.	6.1	1553578	1595615				BGC0000046.1	0.21	Polyketide	depudecin
								BGC0001265.1	0.21	Polyketide	melanin
								BGC0000003.1	0.21	Polyketide	AF-toxin
terpene	Paraconiothyrium sp.	2.3	552725	570760				BGC0001969.1	0.21	Terpene	asperterpenoid A
								BGC0001969.1	0.21	Terpene	asperterpenoid A
								BGC0001969.1	0.21	Terpene	asperterpenoid A
								BGC0001220.1	0.2	NRP	aculeacin A
								BGC0001527.1	0.2	Other	basidioferrin
NRPS-like	Paraconiothyrium sp.	5.4	2838103	2873914				BGC0001168.1	0.2	NRP	livipeptin
								BGC0001900.1	0.2	NRP	fragin
								BGC0001900.1	0.2	NRP	fragin
								BGC0001068.1	0.2	Terpene, Polyketide	pyripyropene A
								BGC0000648.1	0.19	Terpene	carotenoid
								BGC0001899.1	0.18	Polyketide	abscisic acid
NRPS-like	Paraconiothyrium sp.	9.1	9600	43268				BGC0001900.1	0.17	NRP	fragin
								BGC0001534.1	0.17	Other	branched-chain fatty acids
								BGC0001535.1	0.17	Other	branched-chain fatty acids
								BGC0001475.1	0.16	Polyketide	aspterric acid
								BGC0000631.1	0.16	Terpene	botrydial
								BGC0001659.1	0.16	Terpene	mangicol A
								BGC0000631.1	0.16	Terpene	botrydial
								BGC0000685.1	0.15	Terpene	brassicicene C
								BGC0001571.1	0.14	Terpene	demethoxyviridin
NRPS-like	Paraconiothyrium sp.	9.2	79759	124066				BGC0001528.1	0.14	Terpene	betaestacin
								BGC0001915.1	0.14	Terpene	betaestacin I, betaestacin II
								BGC0001262.1	0.14	Polyketide	AK-toxin I
								BGC0000631.1	0.14	Terpene	botrydial
								BGC0000064.1	0.13	Polyketide	fusarin
								BGC0000656.1	0.13	Terpene	zeaxanthin
								BGC0001339.1	0.04	Polyketide	squalestatin S1
NRPS-like	Paraconiothyrium sp.	7.5	3544922	3587631				No matches found.
