# Supplementary material for: Genomic Analyses of the Fungus Paraconiothyrium sp. Isolated from the Chinese White Wax Scale Insect Reveals Its Symbiotic Character
Source: Genes (Basel). 2022 Feb 12;13(2):338. doi: 10.3390/genes13020338 (PMC8872350; doi:10.3390/genes13020338)
Supplement: Supplementary file 1 [file genes-13-00338-s001.zip › Table S9.xlsx]

## Sheet: Table S9
Table S9. Identification of pathogenicity genes through querying the Paraconiothyrium sp. genome with the PHI database
Gene name	PHI id	Pathogen Species	Mutant Phenotype
GME10002_g	PHI:1517	Fusarium graminearum	Lethal
GME10034_g	PHI:3971	Alternaria brassicicola	Unaffected pathogenicity; Reduced virulence
GME10042_g	PHI:1458	Fusarium graminearum	Unaffected pathogenicity
GME10047_g	PHI:2542	Aspergillus fumigatus	Lethal
GME1004_g	PHI:4725	Fusarium oxysporum	Unaffected pathogenicity
GME10054_g	PHI:179	Nectria haematococca	Reduced virulence
GME10068_g	PHI:2177	Magnaporthe oryzae	Unaffected pathogenicity
GME10069_g	PHI:1587	Fusarium graminearum	Unaffected pathogenicity
GME10079_g	PHI:822	Zymoseptoria tritici	Chemistry target: resistance to Chemical
GME10093_g	PHI:2206	Magnaporthe oryzae	Reduced virulence
GME10119_g	PHI:69	Botrytis cinerea	Unaffected pathogenicity
GME10132_g	PHI:1017; PHI:2067	Magnaporthe oryzae	Reduced virulence; Loss of pathogenicity
GME10146_g	PHI:566	Bipolaris zeicola	Unaffected pathogenicity
GME10148_g	PHI:177	Parastagonospora nodorum	Reduced virulence
GME10157_g	PHI:7121	Aspergillus fumigatus	Increased virulence (Hypervirulence)
GME10166_g	PHI:1252	Fusarium graminearum	Unaffected pathogenicity
GME10177_g	PHI:3162	Magnaporthe oryzae	Loss of pathogenicity
GME10186_g	PHI:5678	Magnaporthe oryzae	Unaffected pathogenicity
GME10188_g	PHI:2409	Fusarium graminearum	Reduced virulence
GME10222_g	PHI:1232	Fusarium graminearum	Lethal
GME10237_g	PHI:2247	Parastagonospora nodorum	Unaffected pathogenicity
GME10246_g	PHI:597	Leptosphaeria maculans	Reduced virulence
GME10259_g	PHI:552	Botrytis cinerea	Unaffected pathogenicity
GME10262_g	PHI:7707	Verticillium dahliae	Reduced virulence; Unaffected pathogenicity; Increased virulence (Hypervirulence)
GME10268_g	PHI:1385	Fusarium graminearum	Unaffected pathogenicity
GME10275_g	PHI:1181	Fusarium graminearum	Reduced virulence
GME10281_g	PHI:2175	Magnaporthe oryzae	Reduced virulence
GME1029_g	PHI:3036	Fusarium graminearum	Reduced virulence
GME10308_g	PHI:4024	Magnaporthe oryzae	Unaffected pathogenicity
GME10313_g	PHI:1228	Fusarium graminearum	Lethal
GME10314_g	PHI:6146	Aspergillus fumigatus	Reduced virulence
GME10330_g	PHI:4879	Fusarium oxysporum	Unaffected pathogenicity; Reduced virulence
GME10334_g	PHI:1374	Fusarium graminearum	Unaffected pathogenicity
GME10341_g	PHI:4970	Trichophyton mentagrophytes	Reduced virulence
GME10346_g	PHI:803	Magnaporthe oryzae	Reduced virulence
GME10370_g	PHI:7706	Verticillium dahliae	Reduced virulence; Unaffected pathogenicity; Increased virulence (Hypervirulence)
GME10379_g	PHI:1526	Fusarium graminearum	Unaffected pathogenicity
GME10383_g	PHI:7113	Magnaporthe oryzae	Unaffected pathogenicity
GME10387_g	PHI:2027	Magnaporthe oryzae	Unaffected pathogenicity
GME10399_g	PHI:4096	Fusarium oxysporum	Reduced virulence
GME10410_g	PHI:6409	Fusarium graminearum	Reduced virulence
GME10416_g	PHI:8028	Leishmania mexicana	Loss of pathogenicity
GME10417_g	PHI:2255	Parastagonospora nodorum	Unaffected pathogenicity
GME10430_g	PHI:573	Bipolaris zeicola	Unaffected pathogenicity
GME10433_g	PHI:2590; PHI:2611	Fusarium oxysporum	Loss of pathogenicity
GME10437_g	PHI:508	Alternaria alternata	Loss of pathogenicity
GME10453_g	PHI:7704	Verticillium dahliae	Reduced virulence; Unaffected pathogenicity
GME10461_g	PHI:2357	Beauveria bassiana	Reduced virulence
GME10464_g	PHI:3859	Pyrenophora tritici-repentis	Reduced virulence
GME10480_g	PHI:2117	Magnaporthe oryzae	Reduced virulence
GME1048_g	PHI:254	Fusarium oxysporum	Reduced virulence
GME10497_g	PHI:1919	Fusarium graminearum	Unaffected pathogenicity
GME1051_g	PHI:6267	Claviceps purpurea	Reduced virulence; Loss of pathogenicity
GME10531_g	PHI:1460	Fusarium graminearum	Unaffected pathogenicity
GME10538_g	PHI:8044	Beauveria bassiana	Reduced virulence
GME10540_g	PHI:3039	Magnaporthe oryzae	Unaffected pathogenicity
GME10546_g	PHI:3383	Fusarium verticillioides	Unaffected pathogenicity
GME1054_g	PHI:278; PHI:1028	Botrytis cinerea	Unaffected pathogenicity; Reduced virulence
GME10552_g	PHI:1249	Fusarium graminearum	Unaffected pathogenicity
GME10562_g	PHI:1544	Fusarium graminearum	Unaffected pathogenicity
GME10563_g	PHI:1543	Fusarium graminearum	Unaffected pathogenicity
GME10567_g	PHI:3907	Aspergillus fumigatus	Reduced virulence; Loss of pathogenicity
GME10568_g	PHI:2897	Blumeria graminis	Reduced virulence
GME10576_g	PHI:6180	Alternaria alternata	Unaffected pathogenicity
GME10583_g	PHI:1531	Fusarium graminearum	Unaffected pathogenicity
GME10591_g	PHI:5440	Magnaporthe oryzae	Reduced virulence
GME10600_g	PHI:2712	Verticillium dahliae	Reduced virulence
GME10613_g	PHI:1581	Fusarium graminearum	Unaffected pathogenicity
GME10650_g	PHI:1006	Fusarium graminearum	Reduced virulence
GME10653_g	PHI:1658	Fusarium graminearum	Unaffected pathogenicity
GME10657_g	PHI:115	Bipolaris zeicola	Unaffected pathogenicity
GME10673_g	PHI:216	Bipolaris zeicola	Reduced virulence
GME10691_g	PHI:2639	Aspergillus fumigatus	Unaffected pathogenicity; Reduced virulence
GME10700_g	PHI:2179	Magnaporthe oryzae	Reduced virulence
GME10708_g	PHI:5690	Magnaporthe oryzae	Unaffected pathogenicity
GME10720_g	PHI:1369	Fusarium graminearum	Unaffected pathogenicity
GME1072_g	PHI:179	Nectria haematococca	Reduced virulence
GME10738_g	PHI:1255	Fusarium graminearum	Unaffected pathogenicity
GME10743_g	PHI:1579	Fusarium graminearum	Unaffected pathogenicity
GME10748_g	PHI:4880	Fusarium oxysporum	Unaffected pathogenicity; Reduced virulence
GME10753_g	PHI:1579	Fusarium graminearum	Unaffected pathogenicity
GME10759_g	PHI:2552	Aspergillus fumigatus	Lethal
GME10761_g	PHI:419	Candida albicans	Reduced virulence
GME10773_g	PHI:7152	Beauveria bassiana	Reduced virulence
GME10781_g	PHI:4642	Cryptococcus neoformans	Loss of pathogenicity
GME10838_g	PHI:7251	Metarhizium robertsii	Reduced virulence
GME10847_g	PHI:220	Cryptococcus neoformans	Reduced virulence
GME10849_g	PHI:7009	Candida albicans	Reduced virulence
GME10867_g	PHI:6392	Magnaporthe oryzae	Unaffected pathogenicity
GME10889_g	PHI:881	Magnaporthe oryzae	Reduced virulence
GME10890_g	PHI:6208	Beauveria bassiana	Unaffected pathogenicity
GME10908_g	PHI:784	Magnaporthe oryzae	Reduced virulence
GME10927_g	PHI:1094	Fusarium graminearum	Unaffected pathogenicity
GME10933_g	PHI:7214	Salmonella enterica	Reduced virulence
GME10955_g	PHI:2710	Colletotrichum gloeosporioides	Reduced virulence
GME10975_g	PHI:2547	Aspergillus fumigatus	Lethal
GME10979_g	PHI:6135; PHI:6636	Magnaporthe oryzae	Reduced virulence
GME10980_g	PHI:7652	Aspergillus fumigatus	Reduced virulence
GME10981_g	PHI:4165	Magnaporthe oryzae	Reduced virulence
GME10982_g	PHI:1598	Fusarium graminearum	Reduced virulence
GME10993_g	PHI:4878	Candida albicans	Reduced virulence
GME10998_g	PHI:3234	Magnaporthe oryzae	Reduced virulence
GME11005_g	PHI:5591	Magnaporthe oryzae	Unaffected pathogenicity
GME11007_g	PHI:2104	Magnaporthe oryzae	Unaffected pathogenicity
GME11009_g	PHI:3835	Fusarium graminearum	Reduced virulence
GME11016_g	PHI:2257	Parastagonospora nodorum	Unaffected pathogenicity
GME11018_g	PHI:6930	Magnaporthe oryzae	Unaffected pathogenicity
GME11026_g	PHI:7159	Botrytis cinerea	Reduced virulence
GME11027_g	PHI:3936	Sclerotinia sclerotiorum	Loss of pathogenicity
GME11030_g	PHI:1577	Fusarium graminearum	Unaffected pathogenicity
GME11055_g	PHI:3225	Penicillium digitatum	Unaffected pathogenicity
GME11059_g	PHI:3837	Bipolaris maydis	Reduced virulence
GME11067_g	PHI:6970	Colletotrichum orbiculare	Reduced virulence
GME11070_g	PHI:1599	Fusarium graminearum	Unaffected pathogenicity
GME11075_g	PHI:2644	Salmonella enterica	Reduced virulence
GME11086_g	PHI:7991	Magnaporthe oryzae	Reduced virulence; Loss of pathogenicity
GME11087_g	PHI:6554	Aspergillus fumigatus	Unaffected pathogenicity
GME11090_g	PHI:1988	Fusarium graminearum	Unaffected pathogenicity
GME11091_g	PHI:1987	Fusarium graminearum	Reduced virulence
GME110_g	PHI:3226	Penicillium digitatum	Reduced virulence
GME11101_g	PHI:3277	Aspergillus fumigatus	Unaffected pathogenicity
GME11104_g	PHI:6121	Fusarium graminearum	Reduced virulence
GME11116_g	PHI:7683	Fusarium oxysporum	Unaffected pathogenicity
GME11138_g	PHI:115	Bipolaris zeicola	Unaffected pathogenicity
GME1113_g	PHI:7112	Magnaporthe oryzae	Reduced virulence
GME11151_g	PHI:5303	Alternaria alternata	Reduced virulence
GME11161_g	PHI:1201	Fusarium graminearum	Reduced virulence
GME11163_g	PHI:3329	Sclerotinia sclerotiorum	Reduced virulence
GME11167_g	PHI:7561	Alternaria alternata	Reduced virulence
GME11171_g	PHI:2525	Aspergillus fumigatus	Lethal
GME11173_g	PHI:6266	Claviceps purpurea	Reduced virulence; Loss of pathogenicity
GME11193_g	PHI:2510	Aspergillus fumigatus	Unaffected pathogenicity
GME11197_g	PHI:2976	Colletotrichum gloeosporioides	Reduced virulence
GME11198_g	PHI:256	Magnaporthe oryzae	Reduced virulence
GME11201_g	PHI:6126	Fusarium graminearum	Unaffected pathogenicity
GME11208_g	PHI:1674	Fusarium graminearum	Unaffected pathogenicity
GME1120_g	PHI:362; PHI:2520	Aspergillus fumigatus	Loss of pathogenicity; Lethal
GME11227_g	PHI:1312	Fusarium graminearum	Unaffected pathogenicity
GME11230_g	PHI:1602	Fusarium graminearum	Unaffected pathogenicity
GME11242_g	PHI:1532	Fusarium graminearum	Unaffected pathogenicity
GME11248_g	PHI:2326; PHI:2491	Fusarium graminearum	Reduced virulence
GME11249_g	PHI:3175	Magnaporthe oryzae	Loss of pathogenicity
GME11256_g	PHI:1752	Fusarium graminearum	Unaffected pathogenicity
GME11267_g	PHI:2060	Magnaporthe oryzae	Unaffected pathogenicity
GME11280_g	PHI:419	Candida albicans	Reduced virulence
GME11292_g	PHI:7881	Cryptococcus neoformans	Unaffected pathogenicity
GME11306_g	PHI:7696	Sclerotinia sclerotiorum	Unaffected pathogenicity
GME11315_g	PHI:338	Ustilago maydis	Reduced virulence
GME11316_g	PHI:1915	Fusarium graminearum	Reduced virulence
GME11324_g	PHI:8000	Alternaria alternata	Reduced virulence
GME11326_g	PHI:1535	Fusarium graminearum	Unaffected pathogenicity
GME11328_g	PHI:513	Candida albicans	Unaffected pathogenicity; Reduced virulence
GME11350_g	PHI:6711	Magnaporthe oryzae	Unaffected pathogenicity; Loss of pathogenicity
GME11351_g	PHI:7874	Verticillium dahliae	Reduced virulence
GME11355_g	PHI:2290	Botrytis cinerea	Reduced virulence
GME11375_g	PHI:1210	Fusarium graminearum	Reduced virulence
GME11381_g	PHI:257	Magnaporthe oryzae	Reduced virulence
GME11390_g	PHI:5394	Beauveria bassiana	Loss of pathogenicity
GME11400_g	PHI:1709	Fusarium graminearum	Unaffected pathogenicity
GME11417_g	PHI:24	Gaeumannomyces graminis	Unaffected pathogenicity; Loss of pathogenicity
GME11420_g	PHI:3526	Salmonella enterica	Reduced virulence
GME11423_g	PHI:84	Magnaporthe oryzae	Unaffected pathogenicity
GME11434_g	PHI:3097	Beauveria bassiana	Reduced virulence
GME11439_g	PHI:5440	Magnaporthe oryzae	Reduced virulence
GME11450_g	PHI:1358	Fusarium graminearum	Unaffected pathogenicity
GME11456_g	PHI:505	Saccharomyces cerevisiae	Reduced virulence
GME11469_g	PHI:2403	Fusarium solani	Increased virulence (Hypervirulence); Reduced virulence
GME11488_g	PHI:541	Botrytis cinerea	Unaffected pathogenicity
GME11492_g	PHI:1175; PHI:6148	Fusarium graminearum	Reduced virulence
GME11511_g	PHI:7708	Verticillium dahliae	Reduced virulence; Unaffected pathogenicity; Increased virulence (Hypervirulence)
GME11513_g	PHI:6831	Verticillium dahliae	Effector (plant avirulence determinant)
GME11553_g	PHI:2038	Magnaporthe oryzae	Unaffected pathogenicity
GME11567_g	PHI:541	Botrytis cinerea	Unaffected pathogenicity
GME11575_g	PHI:2393	Fusarium graminearum	Increased virulence (Hypervirulence)
GME11583_g	PHI:4024	Magnaporthe oryzae	Unaffected pathogenicity
GME11590_g	PHI:1566	Fusarium graminearum	Lethal
GME11596_g	PHI:6157	Botrytis cinerea	Unaffected pathogenicity
GME11604_g	PHI:2714	Fusarium graminearum	Reduced virulence
GME11610_g	PHI:2540	Aspergillus fumigatus	Lethal
GME11614_g	PHI:1579	Fusarium graminearum	Unaffected pathogenicity
GME11625_g	PHI:1248	Fusarium graminearum	Unaffected pathogenicity
GME11643_g	PHI:1572	Fusarium graminearum	Unaffected pathogenicity
GME11645_g	PHI:2530	Aspergillus fumigatus	Lethal; Loss of pathogenicity
GME11662_g	PHI:1426	Fusarium graminearum	Unaffected pathogenicity
GME11666_g	PHI:2074	Magnaporthe oryzae	Loss of pathogenicity
GME11670_g	PHI:4917	Beauveria bassiana	Reduced virulence; Increased virulence (Hypervirulence); Unaffected pathogenicity
GME11678_g	PHI:6199	Beauveria bassiana	Unaffected pathogenicity
GME1167_g	PHI:1620	Fusarium graminearum	Unaffected pathogenicity
GME11688_g	PHI:6647	Aspergillus fumigatus	Loss of pathogenicity
GME11689_g	PHI:6615	Magnaporthe oryzae	Reduced virulence
GME11703_g	PHI:1218	Fusarium graminearum	Lethal
GME11707_g	PHI:1219	Fusarium graminearum	Lethal
GME11710_g	PHI:2028	Magnaporthe oryzae	Unaffected pathogenicity
GME11711_g	PHI:2033	Magnaporthe oryzae	Loss of pathogenicity
GME11720_g	PHI:7168	Aspergillus fumigatus	Reduced virulence
GME11732_g	PHI:6634	Magnaporthe oryzae	Reduced virulence
GME11738_g	PHI:2018; PHI:2106	Magnaporthe oryzae	Loss of pathogenicity; Reduced virulence
GME11772_g	PHI:811	Magnaporthe oryzae	Reduced virulence
GME11774_g	PHI:7329	Verticillium dahliae	Reduced virulence
GME11794_g	PHI:1291	Fusarium graminearum	Reduced virulence
GME11798_g	PHI:445	Fusarium graminearum	Reduced virulence
GME11816_g	PHI:4509	Sclerotinia sclerotiorum	Reduced virulence
GME11823_g	PHI:3060; PHI:4054	Magnaporthe oryzae	Loss of pathogenicity
GME11834_g	PHI:598	Leptosphaeria maculans	Reduced virulence
GME11836_g	PHI:5042	Pseudomonas aeruginosa	Increased virulence (Hypervirulence); Reduced virulence
GME11858_g	PHI:2453	Fusarium oxysporum	Reduced virulence
GME11869_g	PHI:3050	Aspergillus fumigatus	Reduced virulence
GME11881_g	PHI:1461	Fusarium graminearum	Unaffected pathogenicity
GME11884_g	PHI:243	Colletotrichum gloeosporioides	Reduced virulence
GME11886_g	PHI:4966	Zymoseptoria tritici	Unaffected pathogenicity
GME11889_g	PHI:5470	Magnaporthe oryzae	Reduced virulence
GME11891_g	PHI:7036	Beauveria bassiana	Increased virulence (Hypervirulence); Reduced virulence
GME118_g	PHI:5654	Magnaporthe oryzae	Unaffected pathogenicity
GME11907_g	PHI:1626	Fusarium graminearum	Unaffected pathogenicity
GME11912_g	PHI:1503	Fusarium graminearum	Unaffected pathogenicity
GME1193_g	PHI:2989; PHI:5680	Magnaporthe oryzae	Reduced virulence; Unaffected pathogenicity
GME11954_g	PHI:335	Aspergillus fumigatus	Reduced virulence
GME11955_g	PHI:4672	Aspergillus fumigatus	Unaffected pathogenicity
GME11962_g	PHI:6214	Candida albicans	Reduced virulence; Unaffected pathogenicity
GME11965_g	PHI:3527	Cryptococcus neoformans	Reduced virulence
GME11995_g	PHI:1692	Fusarium graminearum	Unaffected pathogenicity
GME12001_g	PHI:1920	Fusarium graminearum	Unaffected pathogenicity
GME12010_g	PHI:4603	Aspergillus fumigatus	Reduced virulence
GME12020_g	PHI:2306	Aspergillus fumigatus	Unaffected pathogenicity
GME12043_g	PHI:1811	Fusarium graminearum	Unaffected pathogenicity
GME12048_g	PHI:3526	Salmonella enterica	Reduced virulence
GME12053_g	PHI:7188	Magnaporthe oryzae	Reduced virulence
GME12095_g	PHI:2407	Magnaporthe oryzae	Reduced virulence
GME12104_g	PHI:6554	Aspergillus fumigatus	Unaffected pathogenicity
GME12105_g	PHI:5039	Colletotrichum orbiculare	Reduced virulence
GME12116_g	PHI:1348	Fusarium graminearum	Reduced virulence
GME12118_g	PHI:1622	Fusarium graminearum	Unaffected pathogenicity
GME12119_g	PHI:423	Cryptococcus neoformans	Reduced virulence
GME12121_g	PHI:2086	Magnaporthe oryzae	Unaffected pathogenicity
GME12122_g	PHI:7672	Fusarium graminearum	Reduced virulence
GME12135_g	PHI:6443	Aspergillus fumigatus	Reduced virulence
GME12141_g	PHI:1567	Fusarium graminearum	Unaffected pathogenicity
GME12149_g	PHI:1943	Fusarium graminearum	Unaffected pathogenicity
GME12160_g	PHI:2537	Aspergillus fumigatus	Lethal
GME121_g	PHI:2451	Fusarium graminearum	Unaffected pathogenicity
GME12248_g	PHI:106; PHI:7209	Candida albicans	Reduced virulence; Unaffected pathogenicity
GME1225_g	PHI:202; PHI:1160; PHI:2309	Botrytis cinerea	Unaffected pathogenicity; Reduced virulence; Chemistry target: sensitivity to Chemical
GME12263_g	PHI:1082; PHI:2271	Parastagonospora nodorum	Reduced virulence; Unaffected pathogenicity
GME12268_g	PHI:6639	Magnaporthe oryzae	Unaffected pathogenicity
GME12282_g	PHI:2529	Aspergillus fumigatus	Lethal
GME12284_g	PHI:6265	Histoplasma capsulatum	Reduced virulence
GME12287_g	PHI:2107	Magnaporthe oryzae	Unaffected pathogenicity; Reduced virulence
GME12288_g	PHI:1459	Fusarium graminearum	Unaffected pathogenicity
GME12308_g	PHI:1554	Fusarium graminearum	Unaffected pathogenicity
GME12317_g	PHI:1085	Parastagonospora nodorum	Unaffected pathogenicity
GME12338_g	PHI:469	Bipolaris zeicola	Reduced virulence
GME12399_g	PHI:2395	Fusarium graminearum	Reduced virulence
GME1240_g	PHI:1169; PHI:1172	Fusarium graminearum	Reduced virulence
GME12419_g	PHI:3909	Aspergillus fumigatus	Reduced virulence; Loss of pathogenicity
GME1241_g	PHI:6904	Staphylococcus aureus	Reduced virulence
GME12437_g	PHI:6753	Aspergillus fumigatus	Lethal
GME12438_g	PHI:7520	Klebsiella pneumoniae	Unaffected pathogenicity
GME12447_g	PHI:2322	Aspergillus fumigatus	Reduced virulence
GME12448_g	PHI:2322	Aspergillus fumigatus	Reduced virulence
GME1244_g	PHI:2530	Aspergillus fumigatus	Lethal; Loss of pathogenicity
GME12465_g	PHI:2524	Aspergillus fumigatus	Lethal
GME12473_g	PHI:5440	Magnaporthe oryzae	Reduced virulence
GME12484_g	PHI:1356	Fusarium graminearum	Unaffected pathogenicity
GME12509_g	PHI:69	Botrytis cinerea	Unaffected pathogenicity
GME12537_g	PHI:7178	Cryptococcus neoformans	Reduced virulence
GME12538_g	PHI:346	Ustilago maydis	Reduced virulence
GME12540_g	PHI:6265	Histoplasma capsulatum	Reduced virulence
GME12570_g	PHI:7134	Magnaporthe oryzae	Reduced virulence
GME1257_g	PHI:2570	Candida glabrata	Reduced virulence
GME12580_g	PHI:4615	Metarhizium anisopliae	Unaffected pathogenicity
GME12584_g	PHI:5365	Aspergillus fumigatus	Reduced virulence
GME1258_g	PHI:7142	Fusarium verticillioides	Reduced virulence
GME1259_g	PHI:1309	Fusarium graminearum	Lethal
GME12603_g	PHI:1908	Fusarium graminearum	Unaffected pathogenicity
GME12616_g	PHI:2482	Alternaria longipes	Increased virulence (Hypervirulence)
GME12620_g	PHI:7701	Paracoccidioides brasiliensis	Reduced virulence
GME12621_g	PHI:2451	Fusarium graminearum	Unaffected pathogenicity
GME12631_g	PHI:5267	Aspergillus nidulans	Increased virulence (Hypervirulence)
GME1264_g	PHI:1041	Leptosphaeria maculans	Loss of pathogenicity
GME12657_g	PHI:1443	Fusarium graminearum	Unaffected pathogenicity
GME12666_g	PHI:1923	Fusarium graminearum	Unaffected pathogenicity
GME12702_g	PHI:144	Trichoderma virens	Reduced virulence
GME12704_g	PHI:410	Cryptococcus neoformans	Loss of pathogenicity
GME12722_g	PHI:5393	Fusarium oxysporum	Reduced virulence
GME12724_g	PHI:6228	Colletotrichum graminicola	Reduced virulence
GME12732_g	PHI:1223	Fusarium graminearum	Lethal
GME12735_g	PHI:1491	Fusarium graminearum	Lethal
GME12762_g	PHI:7706	Verticillium dahliae	Reduced virulence; Unaffected pathogenicity; Increased virulence (Hypervirulence)
GME12766_g	PHI:4896	Aspergillus fumigatus	Unaffected pathogenicity
GME12774_g	PHI:265	Cryptococcus neoformans	Loss of pathogenicity
GME12775_g	PHI:2518	Aspergillus fumigatus	Lethal
GME12792_g	PHI:6950	Botrytis cinerea	Loss of pathogenicity
GME1280_g	PHI:7047	Cryptococcus neoformans	Unaffected pathogenicity
GME12838_g	PHI:4230	Aspergillus fumigatus	Reduced virulence
GME12853_g	PHI:548; PHI:2305	Botrytis cinerea	Reduced virulence; Unaffected pathogenicity; Increased virulence (Hypervirulence)
GME12877_g	PHI:6090	Acinetobacter nosocomialis	Increased virulence (Hypervirulence)
GME12882_g	PHI:4555	Cryptococcus gattii	Reduced virulence
GME128_g	PHI:489	Cryptococcus neoformans	Reduced virulence
GME12906_g	PHI:1389	Fusarium graminearum	Lethal
GME12907_g	PHI:5272	Ralstonia solanacearum	Reduced virulence
GME1291_g	PHI:8036	Arthrobotrys oligospora	Unaffected pathogenicity
GME12925_g	PHI:6703	Colletotrichum gloeosporioides	Reduced virulence
GME12944_g	PHI:1247	Fusarium graminearum	Unaffected pathogenicity
GME12947_g	PHI:8041; PHI:8048	Magnaporthe oryzae	Reduced virulence
GME12948_g	PHI:4084	Magnaporthe oryzae	Loss of pathogenicity
GME1294_g	PHI:2097	Magnaporthe oryzae	Loss of pathogenicity
GME12957_g	PHI:6265	Histoplasma capsulatum	Reduced virulence
GME12959_g	PHI:1624	Fusarium graminearum	Unaffected pathogenicity
GME12977_g	PHI:1203	Fusarium graminearum	Reduced virulence
GME12983_g	PHI:1419	Fusarium graminearum	Unaffected pathogenicity
GME12985_g	PHI:2964	Xanthomonas oryzae	Reduced virulence
GME12997_g	PHI:3528	Cryptococcus neoformans	Reduced virulence
GME13000_g	PHI:7047	Cryptococcus neoformans	Unaffected pathogenicity
GME13008_g	PHI:7047	Cryptococcus neoformans	Unaffected pathogenicity
GME1302_g	PHI:6348	Magnaporthe oryzae	Reduced virulence
GME13041_g	PHI:547	Botrytis cinerea	Unaffected pathogenicity
GME13047_g	PHI:7173	Verticillium dahliae	Reduced virulence
GME1305_g	PHI:1376	Fusarium graminearum	Unaffected pathogenicity
GME13065_g	PHI:3457	Cryptococcus neoformans	Reduced virulence
GME13067_g	PHI:5078	Verticillium dahliae	Reduced virulence
GME13077_g	PHI:5187	Magnaporthe oryzae	Reduced virulence
GME13081_g	PHI:1604	Fusarium graminearum	Unaffected pathogenicity
GME13090_g	PHI:4688	Magnaporthe oryzae	Loss of pathogenicity
GME13105_g	PHI:2161	Magnaporthe oryzae	Loss of pathogenicity
GME13117_g	PHI:6223	Magnaporthe oryzae	Reduced virulence
GME13119_g	PHI:2970	Aspergillus fumigatus	Unaffected pathogenicity
GME13144_g	PHI:5191	Magnaporthe oryzae	Reduced virulence
GME13147_g	PHI:3914	Parastagonospora nodorum	Reduced virulence
GME13158_g	PHI:7654	Aspergillus fumigatus	Reduced virulence
GME13180_g	PHI:7756	Metarhizium robertsii	Reduced virulence
GME13200_g	PHI:6411	Fusarium graminearum	Unaffected pathogenicity
GME13210_g	PHI:7712	Colletotrichum gloeosporioides	Reduced virulence
GME13211_g	PHI:1251	Fusarium graminearum	Unaffected pathogenicity
GME13234_g	PHI:7186	Cryptococcus neoformans	Reduced virulence
GME13264_g	PHI:3976	Magnaporthe oryzae	Loss of pathogenicity
GME13283_g	PHI:6093	Fusarium graminearum	Reduced virulence
GME13289_g	PHI:4495	Magnaporthe oryzae	Unaffected pathogenicity
GME13293_g	PHI:4471	Aspergillus fumigatus	Loss of pathogenicity
GME13318_g	PHI:1055	Colletotrichum graminicola	Unaffected pathogenicity
GME13323_g	PHI:4904	Candida albicans	Reduced virulence
GME13324_g	PHI:1689	Fusarium graminearum	Unaffected pathogenicity
GME13327_g	PHI:4024	Magnaporthe oryzae	Unaffected pathogenicity
GME13346_g	PHI:3378	Pseudopyrenochaeta lycopersici	Unaffected pathogenicity
GME13364_g	PHI:1564	Fusarium graminearum	Unaffected pathogenicity
GME13367_g	PHI:2113	Magnaporthe oryzae	Reduced virulence; Loss of pathogenicity
GME13371_g	PHI:509	Alternaria alternata	Loss of pathogenicity
GME13380_g	PHI:2462	Fusarium verticillioides	Unaffected pathogenicity
GME13385_g	PHI:2315	Bipolaris maydis	Reduced virulence; Increased virulence (Hypervirulence)
GME13396_g	PHI:2029	Magnaporthe oryzae	Unaffected pathogenicity
GME13401_g	PHI:346	Ustilago maydis	Reduced virulence
GME13422_g	PHI:1753	Fusarium graminearum	Unaffected pathogenicity
GME13425_g	PHI:2189	Magnaporthe oryzae	Reduced virulence
GME13428_g	PHI:6927	Magnaporthe oryzae	Reduced virulence
GME13432_g	PHI:3374	Fusarium graminearum	Reduced virulence
GME13438_g	PHI:2839	Bipolaris maydis	Reduced virulence
GME13442_g	PHI:2313	Metarhizium anisopliae	Increased virulence (Hypervirulence)
GME13447_g	PHI:1759	Fusarium graminearum	Unaffected pathogenicity
GME1344_g	PHI:7194	Magnaporthe oryzae	Reduced virulence
GME1345_g	PHI:716	Fusarium graminearum	Unaffected pathogenicity
GME13470_g	PHI:3216	Magnaporthe oryzae	Effector (plant avirulence determinant)
GME13474_g	PHI:3134	Yersinia pseudotuberculosis	Reduced virulence
GME13477_g	PHI:2728	Fusarium graminearum	Reduced virulence
GME13478_g	PHI:432; PHI:4212; PHI:4242	Fusarium graminearum	Reduced virulence
GME13522_g	PHI:6095	Fusarium graminearum	Reduced virulence
GME13531_g	PHI:2451	Fusarium graminearum	Unaffected pathogenicity
GME13546_g	PHI:3859	Pyrenophora tritici-repentis	Reduced virulence
GME13548_g	PHI:4230	Aspergillus fumigatus	Reduced virulence
GME13550_g	PHI:243	Colletotrichum gloeosporioides	Reduced virulence
GME13560_g	PHI:2256	Parastagonospora nodorum	Unaffected pathogenicity
GME13566_g	PHI:2932	Alternaria alternata	Unaffected pathogenicity; Loss of pathogenicity
GME13567_g	PHI:7318	Magnaporthe oryzae	Loss of pathogenicity
GME13573_g	PHI:1681	Fusarium graminearum	Unaffected pathogenicity
GME13598_g	PHI:6683	Aspergillus flavus	Reduced virulence
GME13620_g	PHI:6207	Beauveria bassiana	Reduced virulence
GME13628_g	PHI:2256	Parastagonospora nodorum	Unaffected pathogenicity
GME13637_g	PHI:7558	Zymoseptoria tritici	Loss of pathogenicity
GME13641_g	PHI:7047	Cryptococcus neoformans	Unaffected pathogenicity
GME13645_g	PHI:3162	Magnaporthe oryzae	Loss of pathogenicity
GME13651_g	PHI:1301	Fusarium graminearum	Unaffected pathogenicity
GME13654_g	PHI:419	Candida albicans	Reduced virulence
GME13668_g	PHI:2255	Parastagonospora nodorum	Unaffected pathogenicity
GME13673_g	PHI:569	Fusarium oxysporum	Unaffected pathogenicity
GME13677_g	PHI:244	Colletotrichum lindemuthianum	Loss of pathogenicity
GME13679_g	PHI:339	Colletotrichum lindemuthianum	Reduced virulence
GME13716_g	PHI:1704	Fusarium graminearum	Unaffected pathogenicity
GME13721_g	PHI:6554	Aspergillus fumigatus	Unaffected pathogenicity
GME13723_g	PHI:19	Cryptococcus neoformans	Reduced virulence
GME13729_g	PHI:1561	Fusarium graminearum	Unaffected pathogenicity
GME13731_g	PHI:5190	Magnaporthe oryzae	Reduced virulence
GME13742_g	PHI:3914	Parastagonospora nodorum	Reduced virulence
GME13751_g	PHI:1061	Magnaporthe oryzae	Loss of pathogenicity
GME13758_g	PHI:7047	Cryptococcus neoformans	Unaffected pathogenicity
GME13791_g	PHI:7057	Beauveria bassiana	Reduced virulence
GME13798_g	PHI:2030	Magnaporthe oryzae	Unaffected pathogenicity
GME13812_g	PHI:2202; PHI:7327	Magnaporthe oryzae	Reduced virulence; Loss of pathogenicity
GME13814_g	PHI:1549; PHI:2385	Fusarium graminearum	Unaffected pathogenicity; Reduced virulence
GME13816_g	PHI:191	Septoria lycopersici	Unaffected pathogenicity
GME13822_g	PHI:1078	Fusarium graminearum	Reduced virulence
GME13826_g	PHI:2823	Candida albicans	Reduced virulence
GME13834_g	PHI:7035	Beauveria bassiana	Reduced virulence
GME13836_g	PHI:4525	Rhynchosporium commune	Reduced virulence
GME13841_g	PHI:1653	Fusarium graminearum	Unaffected pathogenicity
GME13844_g	PHI:2154	Magnaporthe oryzae	Reduced virulence
GME13850_g	PHI:6272	Fusarium graminearum	Reduced virulence
GME13855_g	PHI:1666	Fusarium graminearum	Unaffected pathogenicity
GME13856_g	PHI:893	Magnaporthe oryzae	Reduced virulence
GME13857_g	PHI:3457	Cryptococcus neoformans	Reduced virulence
GME13862_g	PHI:3716	Alternaria brassicicola	Loss of pathogenicity
GME1386_g	PHI:6396	Magnaporthe oryzae	Reduced virulence
GME13870_g	PHI:6076	Candida albicans	Reduced virulence
GME13873_g	PHI:2337	Candida albicans	Reduced virulence
GME13889_g	PHI:3063	Magnaporthe oryzae	Unaffected pathogenicity
GME13917_g	PHI:2322	Aspergillus fumigatus	Reduced virulence
GME13926_g	PHI:524	Ustilago maydis	Unaffected pathogenicity; Loss of pathogenicity
GME13928_g	PHI:6124	Fusarium graminearum	Reduced virulence
GME13944_g	PHI:6753	Aspergillus fumigatus	Lethal
GME13957_g	PHI:2081	Magnaporthe oryzae	Loss of pathogenicity
GME13965_g	PHI:7153	Beauveria bassiana	Reduced virulence
GME13986_g	PHI:1676	Fusarium graminearum	Unaffected pathogenicity
GME13995_g	PHI:1578	Fusarium graminearum	Unaffected pathogenicity
GME13996_g	PHI:1589	Fusarium graminearum	Unaffected pathogenicity
GME14015_g	PHI:5440	Magnaporthe oryzae	Reduced virulence
GME14028_g	PHI:3523	Bursaphelenchus xylophilus	Loss of pathogenicity
GME14035_g	PHI:1338	Fusarium graminearum	Unaffected pathogenicity
GME1404_g	PHI:1821	Fusarium graminearum	Unaffected pathogenicity
GME1407_g	PHI:6831	Verticillium dahliae	Effector (plant avirulence determinant)
GME14086_g	PHI:6125	Fusarium graminearum	Unaffected pathogenicity
GME14101_g	PHI:2920	Colletotrichum graminicola	Reduced virulence
GME14102_g	PHI:4233	Bipolaris maydis	Reduced virulence
GME14109_g	PHI:6492	Acinetobacter baumannii	Reduced virulence
GME14113_g	PHI:2558	Candida albicans	Reduced virulence
GME14122_g	PHI:1373	Fusarium graminearum	Unaffected pathogenicity
GME14126_g	PHI:2393	Fusarium graminearum	Increased virulence (Hypervirulence)
GME14148_g	PHI:24	Gaeumannomyces graminis	Unaffected pathogenicity; Loss of pathogenicity
GME14152_g	PHI:3257	Magnaporthe oryzae	Reduced virulence
GME14173_g	PHI:2849	Fusarium solani	Unaffected pathogenicity
GME143_g	PHI:191	Septoria lycopersici	Unaffected pathogenicity
GME1447_g	PHI:5190	Magnaporthe oryzae	Reduced virulence
GME1457_g	PHI:6520	Legionella pneumophila	Effector (plant avirulence determinant)
GME1466_g	PHI:5593	Magnaporthe oryzae	Unaffected pathogenicity
GME1481_g	PHI:5554	Leishmania major	Reduced virulence
GME1484_g	PHI:2155	Magnaporthe oryzae	Loss of pathogenicity
GME1485_g	PHI:1678	Fusarium graminearum	Unaffected pathogenicity
GME1495_g	PHI:2585; PHI:2606	Alternaria alternata	Reduced virulence
GME1496_g	PHI:2543	Aspergillus fumigatus	Lethal; Loss of pathogenicity
GME1500_g	PHI:552	Botrytis cinerea	Unaffected pathogenicity
GME1502_g	PHI:1579	Fusarium graminearum	Unaffected pathogenicity
GME1512_g	PHI:6123	Fusarium graminearum	Reduced virulence
GME1563_g	PHI:6927	Magnaporthe oryzae	Reduced virulence
GME1565_g	PHI:242	Candida albicans	Reduced virulence
GME1579_g	PHI:7828	Cryptococcus neoformans	Reduced virulence; Unaffected pathogenicity
GME1581_g	PHI:196	Candida albicans	Reduced virulence
GME158_g	PHI:3378	Pseudopyrenochaeta lycopersici	Unaffected pathogenicity
GME1599_g	PHI:6972	Beauveria bassiana	Reduced virulence
GME1615_g	PHI:3378	Pseudopyrenochaeta lycopersici	Unaffected pathogenicity
GME1631_g	PHI:1768	Fusarium graminearum	Unaffected pathogenicity
GME1643_g	PHI:3793	Candida glabrata	Increased virulence (Hypervirulence)
GME1653_g	PHI:1562	Fusarium graminearum	Lethal
GME1659_g	PHI:1629	Fusarium graminearum	Unaffected pathogenicity
GME1673_g	PHI:448	Parastagonospora nodorum	Loss of pathogenicity
GME1674_g	PHI:8011	Helicobacter pylori	Reduced virulence
GME1676_g	PHI:4906	Candida albicans	Reduced virulence
GME1678_g	PHI:1667	Fusarium graminearum	Unaffected pathogenicity
GME1697_g	PHI:1574	Fusarium graminearum	Lethal
GME1707_g	PHI:3996	Fusarium graminearum	Reduced virulence
GME1708_g	PHI:2263	Parastagonospora nodorum	Reduced virulence
GME1710_g	PHI:7878	Botrytis cinerea	Reduced virulence
GME1711_g	PHI:552	Botrytis cinerea	Unaffected pathogenicity
GME1717_g	PHI:5450	Colletotrichum gloeosporioides	Reduced virulence; Unaffected pathogenicity
GME1719_g	PHI:1618	Fusarium graminearum	Unaffected pathogenicity
GME1720_g	PHI:877	Magnaporthe oryzae	Reduced virulence
GME1732_g	PHI:7207	Cryptococcus neoformans	Unaffected pathogenicity
GME1740_g	PHI:861	Fusarium graminearum	Reduced virulence
GME1755_g	PHI:4658	Fusarium graminearum	Reduced virulence
GME175_g	PHI:1041	Leptosphaeria maculans	Loss of pathogenicity
GME1762_g	PHI:4041	Fusarium graminearum	Reduced virulence
GME1777_g	PHI:2087	Magnaporthe oryzae	Unaffected pathogenicity
GME1778_g	PHI:697	Leptosphaeria maculans	Unaffected pathogenicity
GME1782_g	PHI:1595	Fusarium graminearum	Unaffected pathogenicity
GME1795_g	PHI:1273	Fusarium graminearum	Unaffected pathogenicity
GME1818_g	PHI:1835	Fusarium graminearum	Unaffected pathogenicity
GME1824_g	PHI:2095	Magnaporthe oryzae	Reduced virulence
GME1827_g	PHI:1603	Fusarium graminearum	Unaffected pathogenicity
GME1839_g	PHI:2531	Aspergillus fumigatus	Lethal
GME1841_g	PHI:1378	Fusarium graminearum	Unaffected pathogenicity
GME1848_g	PHI:1085	Parastagonospora nodorum	Unaffected pathogenicity
GME1849_g	PHI:2107	Magnaporthe oryzae	Unaffected pathogenicity; Reduced virulence
GME1852_g	PHI:6739	Magnaporthe oryzae	Reduced virulence
GME1853_g	PHI:6739	Magnaporthe oryzae	Reduced virulence
GME1854_g	PHI:3945	Xanthomonas campestris	Reduced virulence
GME1863_g	PHI:6927	Magnaporthe oryzae	Reduced virulence
GME1877_g	PHI:6711	Magnaporthe oryzae	Unaffected pathogenicity; Loss of pathogenicity
GME1882_g	PHI:6963	Aspergillus fumigatus	Reduced virulence
GME1890_g	PHI:7021	Magnaporthe oryzae	Reduced virulence
GME1916_g	PHI:2522	Aspergillus fumigatus	Lethal
GME1934_g	PHI:7562	Alternaria alternata	Reduced virulence
GME193_g	PHI:2316	Bipolaris maydis	Reduced virulence; Increased virulence (Hypervirulence)
GME1954_g	PHI:7651	Fusarium graminearum	Reduced virulence
GME1962_g	PHI:1216	Fusarium graminearum	Reduced virulence
GME1966_g	PHI:2550	Aspergillus fumigatus	Lethal
GME1978_g	PHI:2095	Magnaporthe oryzae	Reduced virulence
GME1979_g	PHI:2521	Aspergillus fumigatus	Lethal
GME2004_g	PHI:2204	Magnaporthe oryzae	Reduced virulence
GME200_g	PHI:3385	Fusarium verticillioides	Unaffected pathogenicity
GME2012_g	PHI:2138	Magnaporthe oryzae	Unaffected pathogenicity; Loss of pathogenicity
GME2013_g	PHI:2269	Parastagonospora nodorum	Unaffected pathogenicity
GME2035_g	PHI:4724	Fusarium oxysporum	Unaffected pathogenicity
GME2040_g	PHI:2704	Fusarium graminearum	Reduced virulence
GME2043_g	PHI:4914	Zymoseptoria tritici	Reduced virulence
GME204_g	PHI:2382	Ustilago maydis	Unaffected pathogenicity
GME2061_g	PHI:1375	Fusarium graminearum	Unaffected pathogenicity
GME2071_g	PHI:3824	Magnaporthe oryzae	Unaffected pathogenicity; Loss of pathogenicity
GME2086_g	PHI:1211	Fusarium graminearum	Reduced virulence
GME2116_g	PHI:1583	Fusarium graminearum	Unaffected pathogenicity
GME2125_g	PHI:1457	Fusarium graminearum	Unaffected pathogenicity
GME2137_g	PHI:391	Magnaporthe oryzae	Unaffected pathogenicity
GME2148_g	PHI:432; PHI:4212; PHI:4242	Fusarium graminearum	Reduced virulence
GME2157_g	PHI:1287	Fusarium graminearum	Unaffected pathogenicity
GME2158_g	PHI:6188	Cryptococcus gattii	Reduced virulence
GME2168_g	PHI:1227	Fusarium graminearum	Lethal
GME2170_g	PHI:6475	Aspergillus fumigatus	Unaffected pathogenicity
GME2174_g	PHI:3096	Beauveria bassiana	Reduced virulence
GME2187_g	PHI:2451	Fusarium graminearum	Unaffected pathogenicity
GME2202_g	PHI:3458	Penicillium digitatum	Reduced virulence
GME2225_g	PHI:6637	Magnaporthe oryzae	Lethal
GME2226_g	PHI:3321	Candida albicans	Loss of pathogenicity
GME2238_g	PHI:1600	Fusarium graminearum	Unaffected pathogenicity
GME2239_g	PHI:1233	Fusarium graminearum	Lethal
GME2245_g	PHI:2710	Colletotrichum gloeosporioides	Reduced virulence
GME2248_g	PHI:7694	Aspergillus fumigatus	Loss of pathogenicity
GME2255_g	PHI:511	Candida albicans	Reduced virulence
GME2259_g	PHI:2538	Aspergillus fumigatus	Lethal; Unaffected pathogenicity
GME2263_g	PHI:1185	Fusarium graminearum	Reduced virulence
GME2265_g	PHI:7717	Fusarium graminearum	Reduced virulence
GME2274_g	PHI:6892	Salmonella enterica	Reduced virulence
GME2278_g	PHI:1617	Fusarium graminearum	Unaffected pathogenicity
GME2281_g	PHI:7945	Xanthomonas campestris	Effector (plant avirulence determinant)
GME2289_g	PHI:407	Pyrenopeziza brassicae	Loss of pathogenicity
GME2297_g	PHI:6410; PHI:6604	Fusarium graminearum; Fusarium asiaticum	Reduced virulence
GME2305_g	PHI:5353	Fusarium asiaticum	Reduced virulence
GME2322_g	PHI:1018; PHI:2042	Magnaporthe oryzae	Loss of pathogenicity
GME2323_g	PHI:7243	Beauveria bassiana	Reduced virulence
GME2335_g	PHI:199	Passalora fulva	Reduced virulence
GME2336_g	PHI:2292	Aspergillus fumigatus	Unaffected pathogenicity
GME2339_g	PHI:7125	Fusarium graminearum	Unaffected pathogenicity
GME2358_g	PHI:240; PHI:2368	Botrytis cinerea	Reduced virulence
GME2366_g	PHI:4491	Magnaporthe oryzae	Reduced virulence
GME2379_g	PHI:255	Fusarium fujikuroi	Unaffected pathogenicity
GME2383_g	PHI:542	Botrytis cinerea	Unaffected pathogenicity
GME2384_g	PHI:7058	Beauveria bassiana	Reduced virulence
GME2386_g	PHI:2607	Aspergillus fumigatus	Increased virulence (Hypervirulence)
GME2394_g	PHI:7155	Beauveria bassiana	Reduced virulence
GME2406_g	PHI:1978	Fusarium graminearum	Lethal
GME2411_g	PHI:4891	Candida albicans	Unaffected pathogenicity
GME2420_g	PHI:2835	Bipolaris maydis	Reduced virulence
GME2424_g	PHI:3216	Magnaporthe oryzae	Effector (plant avirulence determinant)
GME2425_g	PHI:3238	Aspergillus fumigatus	Unaffected pathogenicity
GME2432_g	PHI:1243	Fusarium graminearum	Unaffected pathogenicity
GME2437_g	PHI:6227	Colletotrichum graminicola	Reduced virulence
GME2452_g	PHI:2400	Fusarium graminearum	Unaffected pathogenicity
GME2459_g	PHI:3887	Fusarium graminearum	Reduced virulence
GME2489_g	PHI:2334	Botrytis cinerea	Reduced virulence
GME2496_g	PHI:5472	Magnaporthe oryzae	Reduced virulence
GME2497_g	PHI:1886	Fusarium graminearum	Unaffected pathogenicity
GME251_g	PHI:883	Magnaporthe oryzae	Reduced virulence
GME2536_g	PHI:7706	Verticillium dahliae	Reduced virulence; Unaffected pathogenicity; Increased virulence (Hypervirulence)
GME2542_g	PHI:2731	Verticillium dahliae	Loss of pathogenicity
GME2546_g	PHI:7717	Fusarium graminearum	Reduced virulence
GME2562_g	PHI:2355	Fusarium graminearum	Reduced virulence
GME2563_g	PHI:1579	Fusarium graminearum	Unaffected pathogenicity
GME2572_g	PHI:8040; PHI:8047	Magnaporthe oryzae	Reduced virulence
GME2607_g	PHI:1388	Fusarium graminearum	Unaffected pathogenicity
GME2609_g	PHI:2548	Aspergillus fumigatus	Lethal
GME2626_g	PHI:1694	Fusarium graminearum	Unaffected pathogenicity
GME2663_g	PHI:2411	Sclerotinia sclerotiorum	Reduced virulence
GME2666_g	PHI:1246	Fusarium graminearum	Unaffected pathogenicity
GME2669_g	PHI:820	Venturia inaequalis	Chemistry target: resistance to Chemical
GME2673_g	PHI:2006; PHI:2008	Magnaporthe oryzae	Unaffected pathogenicity
GME2698_g	PHI:2710	Colletotrichum gloeosporioides	Reduced virulence
GME2699_g	PHI:296	Cercospora zeae-maydis	Reduced virulence
GME2706_g	PHI:862	Colletotrichum lagenaria	Loss of pathogenicity
GME2732_g	PHI:6875	Beauveria bassiana	Reduced virulence
GME2760_g	PHI:7788	Pseudomonas syringae	Reduced virulence
GME2769_g	PHI:3381	Fusarium verticillioides	Unaffected pathogenicity
GME2800_g	PHI:7706	Verticillium dahliae	Reduced virulence; Unaffected pathogenicity; Increased virulence (Hypervirulence)
GME2807_g	PHI:1781	Fusarium graminearum	Unaffected pathogenicity
GME2808_g	PHI:5440	Magnaporthe oryzae	Reduced virulence
GME2812_g	PHI:6626	Candida glabrata	Reduced virulence
GME2831_g	PHI:1797	Fusarium graminearum	Unaffected pathogenicity
GME2837_g	PHI:1177	Fusarium graminearum	Reduced virulence
GME284_g	PHI:2143	Magnaporthe oryzae	Reduced virulence
GME2856_g	PHI:6206	Beauveria bassiana	Unaffected pathogenicity
GME2857_g	PHI:6607	Magnaporthe oryzae	Reduced virulence
GME2875_g	PHI:1267	Fusarium graminearum	Unaffected pathogenicity
GME2878_g	PHI:1659	Fusarium graminearum	Unaffected pathogenicity
GME2893_g	PHI:5042	Pseudomonas aeruginosa	Increased virulence (Hypervirulence); Reduced virulence
GME2903_g	PHI:7009	Candida albicans	Reduced virulence
GME2910_g	PHI:1343	Fusarium graminearum	Reduced virulence
GME2915_g	PHI:3162	Magnaporthe oryzae	Loss of pathogenicity
GME2916_g	PHI:3225	Penicillium digitatum	Unaffected pathogenicity
GME2918_g	PHI:3216	Magnaporthe oryzae	Effector (plant avirulence determinant)
GME2926_g	PHI:1790	Fusarium graminearum	Lethal
GME2933_g	PHI:1302	Fusarium graminearum	Unaffected pathogenicity
GME2945_g	PHI:6120	Fusarium graminearum	Reduced virulence
GME2952_g	PHI:2959	Edwardsiella ictaluri	Reduced virulence
GME2954_g	PHI:2911	Sclerotinia sclerotiorum	Reduced virulence
GME2957_g	PHI:2357	Beauveria bassiana	Reduced virulence
GME296_g	PHI:2625	Salmonella enterica	Reduced virulence
GME2995_g	PHI:4989	Bipolaris oryzae	Reduced virulence
GME3000_g	PHI:1571	Fusarium graminearum	Unaffected pathogenicity
GME3011_g	PHI:7568	Parastagonospora nodorum	Unaffected pathogenicity
GME3012_g	PHI:354	Aspergillus fumigatus	Reduced virulence
GME3020_g	PHI:566	Bipolaris zeicola	Unaffected pathogenicity
GME3022_g	PHI:112	Nectria haematococca	Reduced virulence
GME3024_g	PHI:734	Fusarium oxysporum	Loss of pathogenicity
GME3026_g	PHI:2325; PHI:2502	Fusarium graminearum	Reduced virulence
GME3034_g	PHI:2116; PHI:2301	Magnaporthe oryzae	Reduced virulence
GME3045_g	PHI:4893	Aspergillus fumigatus	Unaffected pathogenicity; Increased virulence (Hypervirulence)
GME3048_g	PHI:2062; PHI:3815	Magnaporthe oryzae	Unaffected pathogenicity; Loss of pathogenicity; Reduced virulence
GME3052_g	PHI:6258	Fusarium graminearum	Increased virulence (Hypervirulence); Unaffected pathogenicity
GME3071_g	PHI:3138	Fusarium graminearum	Reduced virulence
GME3090_g	PHI:2336	Parastagonospora nodorum	Unaffected pathogenicity
GME309_g	PHI:7873	Verticillium dahliae	Reduced virulence
GME3108_g	PHI:3688	Candida albicans	Unaffected pathogenicity
GME3110_g	PHI:3226	Penicillium digitatum	Reduced virulence
GME3113_g	PHI:1293; PHI:3853	Fusarium graminearum	Reduced virulence
GME3128_g	PHI:3048	Aspergillus fumigatus	Reduced virulence
GME3129_g	PHI:2302	Magnaporthe oryzae	Loss of pathogenicity
GME3130_g	PHI:7223	Magnaporthe oryzae	Reduced virulence
GME313_g	PHI:4508	Sclerotinia sclerotiorum	Unaffected pathogenicity
GME3141_g	PHI:1683	Fusarium graminearum	Lethal
GME3158_g	PHI:5047; PHI:6635	Magnaporthe oryzae	Reduced virulence
GME3164_g	PHI:2358	Aspergillus fumigatus	Reduced virulence
GME3172_g	PHI:4615	Metarhizium anisopliae	Unaffected pathogenicity
GME3192_g	PHI:2817	Alternaria alternata	Unaffected pathogenicity
GME3200_g	PHI:1097	Fusarium graminearum	Reduced virulence
GME3215_g	PHI:257	Magnaporthe oryzae	Reduced virulence
GME3217_g	PHI:3389	Fusarium verticillioides	Unaffected pathogenicity
GME3218_g	PHI:1231; PHI:1492	Fusarium graminearum	Lethal; Unaffected pathogenicity
GME3225_g	PHI:5602	Magnaporthe oryzae	Unaffected pathogenicity
GME3229_g	PHI:253	Aspergillus fumigatus	Reduced virulence
GME3230_g	PHI:1057	Magnaporthe oryzae	Unaffected pathogenicity
GME3242_g	PHI:4520	Penicillium digitatum	Unaffected pathogenicity
GME3256_g	PHI:3324	Parastagonospora nodorum	Unaffected pathogenicity
GME3267_g	PHI:595; PHI:2248	Parastagonospora nodorum	Reduced virulence; Loss of pathogenicity
GME3276_g	PHI:6474	Aspergillus fumigatus	Unaffected pathogenicity
GME3287_g	PHI:1552	Fusarium graminearum	Unaffected pathogenicity
GME3292_g	PHI:3821	Paracoccidioides brasiliensis	Reduced virulence
GME3293_g	PHI:7075	Actinobacillus pleuropneumoniae	Reduced virulence
GME3321_g	PHI:8049	Magnaporthe oryzae	Reduced virulence
GME3323_g	PHI:4475	Magnaporthe oryzae	Loss of pathogenicity
GME3325_g	PHI:1433	Fusarium graminearum	Unaffected pathogenicity
GME3327_g	PHI:3035	Fusarium graminearum	Reduced virulence
GME3335_g	PHI:4914	Zymoseptoria tritici	Reduced virulence
GME3343_g	PHI:1566	Fusarium graminearum	Lethal
GME334_g	PHI:7787	Pseudomonas syringae	Reduced virulence
GME3356_g	PHI:2959	Edwardsiella ictaluri	Reduced virulence
GME3357_g	PHI:1463	Fusarium graminearum	Unaffected pathogenicity
GME3372_g	PHI:1200; PHI:4587	Fusarium graminearum	Reduced virulence; Loss of pathogenicity
GME3385_g	PHI:2519	Aspergillus fumigatus	Lethal
GME3394_g	PHI:7446	Zymoseptoria tritici	Reduced virulence
GME3403_g	PHI:6209	Beauveria bassiana	Unaffected pathogenicity
GME3405_g	PHI:1575	Fusarium graminearum	Unaffected pathogenicity
GME3429_g	PHI:5234	Magnaporthe oryzae	Reduced virulence
GME3435_g	PHI:121	Magnaporthe oryzae	Loss of pathogenicity
GME3447_g	PHI:267	Candida albicans	Reduced virulence
GME3471_g	PHI:2546	Aspergillus fumigatus	Lethal
GME3476_g	PHI:3489	Cryptococcus neoformans	Loss of pathogenicity
GME3479_g	PHI:4925	Candida albicans	Reduced virulence
GME3480_g	PHI:4045	Candida albicans	Reduced virulence
GME3485_g	PHI:6245	Fusarium graminearum	Reduced virulence
GME3518_g	PHI:1468	Fusarium graminearum	Unaffected pathogenicity
GME3530_g	PHI:317	Aspergillus fumigatus	Reduced virulence
GME3546_g	PHI:1529	Fusarium graminearum	Reduced virulence
GME3550_g	PHI:4509	Sclerotinia sclerotiorum	Reduced virulence
GME3554_g	PHI:1084	Parastagonospora nodorum	Reduced virulence
GME3555_g	PHI:1180	Fusarium graminearum	Reduced virulence
GME3573_g	PHI:222	Colletotrichum gloeosporioides	Reduced virulence
GME3587_g	PHI:1274	Fusarium graminearum	Unaffected pathogenicity
GME3596_g	PHI:2487	Botrytis cinerea	Reduced virulence
GME3600_g	PHI:1588	Fusarium graminearum	Lethal
GME3604_g	PHI:2171	Magnaporthe oryzae	Reduced virulence
GME3607_g	PHI:2976	Colletotrichum gloeosporioides	Reduced virulence
GME3615_g	PHI:1832	Fusarium graminearum	Unaffected pathogenicity
GME3629_g	PHI:6395	Magnaporthe oryzae	Reduced virulence
GME3639_g	PHI:26	Candida albicans	Reduced virulence
GME3643_g	PHI:3085	Porphyromonas gingivalis	Increased virulence (Hypervirulence)
GME3644_g	PHI:7755	Aspergillus fumigatus	Unaffected pathogenicity
GME3647_g	PHI:4024	Magnaporthe oryzae	Unaffected pathogenicity
GME3650_g	PHI:1559	Fusarium graminearum	Unaffected pathogenicity
GME3670_g	PHI:3216	Magnaporthe oryzae	Effector (plant avirulence determinant)
GME3673_g	PHI:2976	Colletotrichum gloeosporioides	Reduced virulence
GME3678_g	PHI:1288; PHI:6300	Fusarium graminearum	Unaffected pathogenicity; Reduced virulence
GME3706_g	PHI:7212	Salmonella enterica	Reduced virulence
GME3707_g	PHI:1542	Fusarium graminearum	Unaffected pathogenicity
GME3711_g	PHI:2100	Magnaporthe oryzae	Reduced virulence; Loss of pathogenicity
GME3715_g	PHI:4509	Sclerotinia sclerotiorum	Reduced virulence
GME3749_g	PHI:3896	Curvularia lunata	Reduced virulence
GME3763_g	PHI:2539	Aspergillus fumigatus	Lethal
GME3768_g	PHI:1018; PHI:2042	Magnaporthe oryzae	Loss of pathogenicity
GME376_g	PHI:6297	Cryptococcus neoformans	Reduced virulence
GME3770_g	PHI:521	Colletotrichum gloeosporioides	Unaffected pathogenicity
GME377_g	PHI:479	Coccidioides posadasii	Reduced virulence
GME3783_g	PHI:7111	Fusarium graminearum	Reduced virulence
GME3811_g	PHI:2269	Parastagonospora nodorum	Unaffected pathogenicity
GME3812_g	PHI:2269	Parastagonospora nodorum	Unaffected pathogenicity
GME3813_g	PHI:2256	Parastagonospora nodorum	Unaffected pathogenicity
GME381_g	PHI:7588	Fusarium oxysporum	Reduced virulence
GME3836_g	PHI:3037	Fusarium graminearum	Reduced virulence
GME3848_g	PHI:1570	Fusarium graminearum	Unaffected pathogenicity
GME3850_g	PHI:5188	Magnaporthe oryzae	Reduced virulence
GME385_g	PHI:1575	Fusarium graminearum	Unaffected pathogenicity
GME3861_g	PHI:383	Candida albicans	Loss of pathogenicity
GME3867_g	PHI:1582	Fusarium graminearum	Unaffected pathogenicity
GME3868_g	PHI:2094	Magnaporthe oryzae	Reduced virulence; Loss of pathogenicity
GME3875_g	PHI:5395	Magnaporthe oryzae	Reduced virulence
GME3884_g	PHI:3237	Aspergillus fumigatus	Unaffected pathogenicity
GME3909_g	PHI:7993	Magnaporthe oryzae	Unaffected pathogenicity
GME3912_g	PHI:6644	Beauveria bassiana	Increased virulence (Hypervirulence)
GME3914_g	PHI:1649	Fusarium graminearum	Unaffected pathogenicity
GME3924_g	PHI:1551	Fusarium graminearum	Unaffected pathogenicity
GME3931_g	PHI:1204	Fusarium graminearum	Reduced virulence
GME3938_g	PHI:7717	Fusarium graminearum	Reduced virulence
GME3943_g	PHI:6391	Magnaporthe oryzae	Unaffected pathogenicity
GME3951_g	PHI:1462	Fusarium graminearum	Reduced virulence
GME3971_g	PHI:1594	Fusarium graminearum	Unaffected pathogenicity
GME3979_g	PHI:3179	Magnaporthe oryzae	Reduced virulence
GME397_g	PHI:1670	Fusarium graminearum	Unaffected pathogenicity
GME3996_g	PHI:5366	Magnaporthe oryzae	Reduced virulence
GME3997_g	PHI:6612	Magnaporthe oryzae	Unaffected pathogenicity; Reduced virulence
GME3998_g	PHI:2418; PHI:2419	Fusarium graminearum	Reduced virulence
GME4007_g	PHI:2387	Fusarium graminearum	Loss of pathogenicity
GME4008_g	PHI:2386	Fusarium graminearum	Loss of pathogenicity
GME4013_g	PHI:1226	Fusarium graminearum	Lethal
GME4015_g	PHI:1237	Fusarium graminearum	Lethal
GME4019_g	PHI:2031	Magnaporthe oryzae	Unaffected pathogenicity
GME4021_g	PHI:5614	Magnaporthe oryzae	Unaffected pathogenicity
GME4022_g	PHI:1569	Fusarium graminearum	Lethal
GME4023_g	PHI:338	Ustilago maydis	Reduced virulence
GME4045_g	PHI:4559	Escherichia coli	Effector (plant avirulence determinant)
GME4068_g	PHI:378	Candida albicans	Reduced virulence
GME4081_g	PHI:2451	Fusarium graminearum	Unaffected pathogenicity
GME4088_g	PHI:6701	Vibrio cholerae	Reduced virulence
GME4089_g	PHI:6092	Fusarium graminearum	Reduced virulence
GME4114_g	PHI:1161	Zymoseptoria tritici	Chemistry target: sensitivity to Chemical; Unaffected pathogenicity
GME4116_g	PHI:280	Cryptococcus neoformans	Reduced virulence
GME4125_g	PHI:413	Parastagonospora nodorum	Unaffected pathogenicity
GME4130_g	PHI:179	Nectria haematococca	Reduced virulence
GME4133_g	PHI:7681	Aspergillus fumigatus	Reduced virulence
GME4158_g	PHI:26	Candida albicans	Reduced virulence
GME4170_g	PHI:3206	Aspergillus fumigatus	Reduced virulence
GME4192_g	PHI:1304	Fusarium graminearum	Reduced virulence
GME4194_g	PHI:5042	Pseudomonas aeruginosa	Increased virulence (Hypervirulence); Reduced virulence
GME4234_g	PHI:4776	Parastagonospora nodorum	Unaffected pathogenicity
GME4239_g	PHI:59	Colletotrichum lagenaria	Reduced virulence
GME4244_g	PHI:2313	Metarhizium anisopliae	Increased virulence (Hypervirulence)
GME4265_g	PHI:6557	Aspergillus fumigatus	Unaffected pathogenicity; Reduced virulence
GME4267_g	PHI:552	Botrytis cinerea	Unaffected pathogenicity
GME4269_g	PHI:191	Septoria lycopersici	Unaffected pathogenicity
GME4271_g	PHI:179	Nectria haematococca	Reduced virulence
GME4277_g	PHI:2544	Aspergillus fumigatus	Lethal
GME4296_g	PHI:3859	Pyrenophora tritici-repentis	Reduced virulence
GME4297_g	PHI:4615	Metarhizium anisopliae	Unaffected pathogenicity
GME4299_g	PHI:4615	Metarhizium anisopliae	Unaffected pathogenicity
GME4310_g	PHI:6751	Aspergillus fumigatus	Increased virulence (Hypervirulence)
GME4311_g	PHI:4230	Aspergillus fumigatus	Reduced virulence
GME4326_g	PHI:419	Candida albicans	Reduced virulence
GME4331_g	PHI:7317	Magnaporthe oryzae	Reduced virulence
GME4333_g	PHI:7457	Aspergillus fumigatus	Reduced virulence
GME4343_g	PHI:2373	Alternaria alternata	Loss of pathogenicity
GME4378_g	PHI:2321	Aspergillus fumigatus	Reduced virulence
GME4379_g	PHI:2261	Bipolaris sorokiniana	Reduced virulence
GME4388_g	PHI:2199	Magnaporthe oryzae	Unaffected pathogenicity
GME4395_g	PHI:1671	Fusarium graminearum	Reduced virulence
GME4409_g	PHI:7319	Magnaporthe oryzae	Unaffected pathogenicity
GME4422_g	PHI:565; PHI:3044	Aspergillus fumigatus	Reduced virulence; Unaffected pathogenicity
GME4459_g	PHI:1821	Fusarium graminearum	Unaffected pathogenicity
GME4474_g	PHI:1555	Fusarium graminearum	Unaffected pathogenicity
GME4498_g	PHI:181	Fusarium oxysporum	Unaffected pathogenicity
GME449_g	PHI:222	Colletotrichum gloeosporioides	Reduced virulence
GME4507_g	PHI:2835	Bipolaris maydis	Reduced virulence
GME4516_g	PHI:465	Ustilago maydis	Reduced virulence
GME4529_g	PHI:1958	Fusarium graminearum	Unaffected pathogenicity
GME4530_g	PHI:3688	Candida albicans	Unaffected pathogenicity
GME4549_g	PHI:3670	Verticillium dahliae	Unaffected pathogenicity
GME4557_g	PHI:424	Cryptococcus neoformans	Reduced virulence
GME4558_g	PHI:202; PHI:1160; PHI:2309	Botrytis cinerea	Unaffected pathogenicity; Reduced virulence; Chemistry target: sensitivity to Chemical
GME455_g	PHI:339	Colletotrichum lindemuthianum	Reduced virulence
GME4571_g	PHI:3600	Candida glabrata	Unaffected pathogenicity
GME4585_g	PHI:3102	Toxoplasma gondii	Reduced virulence
GME4610_g	PHI:6181	Botrytis cinerea	Unaffected pathogenicity
GME462_g	PHI:1615	Fusarium graminearum	Unaffected pathogenicity
GME4646_g	PHI:5091	Fusarium graminearum	Reduced virulence
GME4648_g	PHI:1242	Fusarium graminearum	Unaffected pathogenicity
GME4669_g	PHI:6111	Aspergillus fumigatus	Reduced virulence
GME4683_g	PHI:1552	Fusarium graminearum	Unaffected pathogenicity
GME4686_g	PHI:2700	Colletotrichum orbiculare	Reduced virulence
GME4696_g	PHI:1379	Fusarium graminearum	Reduced virulence
GME4713_g	PHI:5480	Magnaporthe oryzae	Reduced virulence
GME4719_g	PHI:3823	Magnaporthe oryzae	Loss of pathogenicity
GME473_g	PHI:4491	Magnaporthe oryzae	Reduced virulence
GME4746_g	PHI:7696	Sclerotinia sclerotiorum	Unaffected pathogenicity
GME4747_g	PHI:2313	Metarhizium anisopliae	Increased virulence (Hypervirulence)
GME4755_g	PHI:2311; PHI:2587; PHI:2608	Metarhizium anisopliae; Alternaria alternata	Increased virulence (Hypervirulence); Reduced virulence
GME4773_g	PHI:2249; PHI:2270	Parastagonospora nodorum	Unaffected pathogenicity
GME4816_g	PHI:737; PHI:2329	Cercospora nicotianae	Reduced virulence
GME4837_g	PHI:2920	Colletotrichum graminicola	Reduced virulence
GME4838_g	PHI:4233	Bipolaris maydis	Reduced virulence
GME4877_g	PHI:443	Fusarium graminearum	Reduced virulence
GME4883_g	PHI:7788	Pseudomonas syringae	Reduced virulence
GME4884_g	PHI:6556	Aspergillus fumigatus	Unaffected pathogenicity; Reduced virulence
GME4890_g	PHI:2175	Magnaporthe oryzae	Reduced virulence
GME4900_g	PHI:336	Fusarium oxysporum	Reduced virulence
GME4907_g	PHI:1226	Fusarium graminearum	Lethal
GME4908_g	PHI:1553	Fusarium graminearum	Reduced virulence
GME4912_g	PHI:2545	Aspergillus fumigatus	Lethal
GME4914_g	PHI:1675	Fusarium graminearum	Unaffected pathogenicity
GME4922_g	PHI:2201; PHI:7328	Magnaporthe oryzae	Unaffected pathogenicity; Loss of pathogenicity; Reduced virulence
GME4932_g	PHI:2034	Magnaporthe oryzae	Reduced virulence
GME4938_g	PHI:1842	Fusarium graminearum	Unaffected pathogenicity
GME4962_g	PHI:7319	Magnaporthe oryzae	Unaffected pathogenicity
GME4970_g	PHI:310	Zymoseptoria tritici	Reduced virulence
GME4974_g	PHI:2109	Magnaporthe oryzae	Reduced virulence; Loss of pathogenicity
GME4983_g	PHI:6444	Aspergillus fumigatus	Reduced virulence
GME5013_g	PHI:785	Magnaporthe oryzae	Reduced virulence
GME5017_g	PHI:4891	Candida albicans	Unaffected pathogenicity
GME5019_g	PHI:1584	Fusarium graminearum	Unaffected pathogenicity
GME501_g	PHI:7944	Cryptococcus neoformans	Loss of pathogenicity
GME502_g	PHI:387	Cryptococcus neoformans	Loss of pathogenicity
GME5051_g	PHI:888	Magnaporthe oryzae	Reduced virulence
GME5055_g	PHI:1275	Fusarium graminearum	Unaffected pathogenicity
GME5065_g	PHI:2515	Aspergillus fumigatus	Lethal
GME5081_g	PHI:566	Bipolaris zeicola	Unaffected pathogenicity
GME5087_g	PHI:743	Fusarium graminearum	Reduced virulence
GME5096_g	PHI:1711	Fusarium graminearum	Unaffected pathogenicity
GME5105_g	PHI:1537	Fusarium graminearum	Unaffected pathogenicity
GME5123_g	PHI:7664	Penicillium expansum	Effector (plant avirulence determinant)
GME513_g	PHI:2167	Magnaporthe oryzae	Reduced virulence
GME5151_g	PHI:293	Bipolaris maydis	Reduced virulence
GME515_g	PHI:5236	Fusarium oxysporum	Reduced virulence
GME5176_g	PHI:7866	Xanthomonas citri	Increased virulence (Hypervirulence); Reduced virulence; Unaffected pathogenicity
GME5178_g	PHI:7664	Penicillium expansum	Effector (plant avirulence determinant)
GME5209_g	PHI:2058	Magnaporthe oryzae	Reduced virulence
GME5221_g	PHI:2849	Fusarium solani	Unaffected pathogenicity
GME5222_g	PHI:7228	Magnaporthe oryzae	Unaffected pathogenicity
GME5227_g	PHI:6746	Beauveria bassiana	Reduced virulence
GME5243_g	PHI:415	Parastagonospora nodorum	Loss of pathogenicity
GME5259_g	PHI:1575	Fusarium graminearum	Unaffected pathogenicity
GME525_g	PHI:2841	Cryptococcus neoformans	Unaffected pathogenicity
GME5270_g	PHI:1960	Fusarium graminearum	Unaffected pathogenicity
GME5276_g	PHI:2038	Magnaporthe oryzae	Unaffected pathogenicity
GME5288_g	PHI:7011	Candida albicans	Reduced virulence
GME5299_g	PHI:1575	Fusarium graminearum	Unaffected pathogenicity
GME5315_g	PHI:552	Botrytis cinerea	Unaffected pathogenicity
GME5329_g	PHI:3381	Fusarium verticillioides	Unaffected pathogenicity
GME5338_g	PHI:1563	Fusarium graminearum	Unaffected pathogenicity
GME5345_g	PHI:1021; PHI:2981	Fusarium oxysporum	Unaffected pathogenicity; Reduced virulence
GME5349_g	PHI:3992	Beauveria bassiana	Reduced virulence
GME5360_g	PHI:2541	Aspergillus fumigatus	Lethal
GME5364_g	PHI:1230	Fusarium graminearum	Lethal
GME5366_g	PHI:860	Magnaporthe oryzae	Reduced virulence
GME5394_g	PHI:1413	Fusarium graminearum	Unaffected pathogenicity
GME5407_g	PHI:5594	Magnaporthe oryzae	Unaffected pathogenicity
GME5411_g	PHI:2504; PHI:3903	Aspergillus fumigatus	Unaffected pathogenicity; Reduced virulence
GME5417_g	PHI:6261	Phytophthora sojae	Reduced virulence
GME5438_g	PHI:548; PHI:2305	Botrytis cinerea	Reduced virulence; Unaffected pathogenicity; Increased virulence (Hypervirulence)
GME5451_g	PHI:5431	Metarhizium robertsii	Reduced virulence
GME5461_g	PHI:1229	Fusarium graminearum	Lethal
GME5474_g	PHI:7149	Magnaporthe oryzae	Reduced virulence
GME5476_g	PHI:278; PHI:1028	Botrytis cinerea	Unaffected pathogenicity; Reduced virulence
GME5486_g	PHI:1383	Fusarium graminearum	Unaffected pathogenicity
GME5520_g	PHI:1238	Fusarium graminearum	Lethal
GME5522_g	PHI:6827	Colletotrichum graminicola	Loss of pathogenicity
GME552_g	PHI:413	Parastagonospora nodorum	Unaffected pathogenicity
GME5538_g	PHI:5104	Bipolaris sorokiniana	Reduced virulence
GME5541_g	PHI:1646	Fusarium graminearum	Reduced virulence
GME5548_g	PHI:3817	Metarhizium robertsii	Reduced virulence
GME5552_g	PHI:1403	Fusarium graminearum	Reduced virulence
GME5553_g	PHI:3275	Aspergillus fumigatus	Unaffected pathogenicity
GME5562_g	PHI:401	Candida albicans	Unaffected pathogenicity
GME5567_g	PHI:4003	Candida albicans	Reduced virulence
GME5591_g	PHI:2528	Aspergillus fumigatus	Lethal
GME5598_g	PHI:2101	Magnaporthe oryzae	Unaffected pathogenicity
GME5605_g	PHI:6749	Cryptococcus neoformans	Loss of pathogenicity
GME5607_g	PHI:3370	Candida albicans	Reduced virulence
GME560_g	PHI:544	Botrytis cinerea	Unaffected pathogenicity
GME5624_g	PHI:1555	Fusarium graminearum	Unaffected pathogenicity
GME5626_g	PHI:1411	Fusarium graminearum	Lethal
GME5641_g	PHI:5082	Magnaporthe oryzae	Reduced virulence
GME5666_g	PHI:24	Gaeumannomyces graminis	Unaffected pathogenicity; Loss of pathogenicity
GME5686_g	PHI:1575	Fusarium graminearum	Unaffected pathogenicity
GME569_g	PHI:5276	Arthrobotrys oligospora	Increased virulence (Hypervirulence)
GME5724_g	PHI:114	Fusarium oxysporum	Unaffected pathogenicity
GME5726_g	PHI:1627	Fusarium graminearum	Unaffected pathogenicity
GME5739_g	PHI:1253	Fusarium graminearum	Unaffected pathogenicity
GME573_g	PHI:5434	Metarhizium robertsii	Reduced virulence
GME5741_g	PHI:7124	Fusarium graminearum	Reduced virulence
GME576_g	PHI:1414	Fusarium graminearum	Unaffected pathogenicity
GME5777_g	PHI:243	Colletotrichum gloeosporioides	Reduced virulence
GME5785_g	PHI:7768	Aspergillus flavus	Reduced virulence
GME5791_g	PHI:4944	Zymoseptoria tritici	Unaffected pathogenicity
GME5795_g	PHI:3	Bipolaris zeicola	Unaffected pathogenicity
GME5808_g	PHI:2216	Magnaporthe oryzae	Effector (plant avirulence determinant)
GME5809_g	PHI:3880	Aspergillus flavus	Reduced virulence; Unaffected pathogenicity
GME5813_g	PHI:1935	Fusarium graminearum	Unaffected pathogenicity
GME5828_g	PHI:2103	Magnaporthe oryzae	Unaffected pathogenicity
GME582_g	PHI:1083; PHI:2272	Parastagonospora nodorum	Unaffected pathogenicity
GME5836_g	PHI:3225	Penicillium digitatum	Unaffected pathogenicity
GME5859_g	PHI:7741	Verticillium dahliae	Reduced virulence
GME5863_g	PHI:1555	Fusarium graminearum	Unaffected pathogenicity
GME5876_g	PHI:7133	Magnaporthe oryzae	Reduced virulence
GME5877_g	PHI:1432	Fusarium graminearum	Unaffected pathogenicity
GME5885_g	PHI:2510	Aspergillus fumigatus	Unaffected pathogenicity
GME5909_g	PHI:6074	Candida albicans	Reduced virulence
GME5918_g	PHI:4680	Fusarium oxysporum	Reduced virulence
GME5924_g	PHI:314	Sclerotinia sclerotiorum	Reduced virulence
GME5926_g	PHI:2209	Magnaporthe oryzae	Reduced virulence
GME593_g	PHI:1566	Fusarium graminearum	Lethal
GME5956_g	PHI:3381	Fusarium verticillioides	Unaffected pathogenicity
GME5960_g	PHI:5612	Magnaporthe oryzae	Unaffected pathogenicity
GME5976_g	PHI:1052	Cercospora zeae-maydis	Unaffected pathogenicity
GME6002_g	PHI:6872	Aspergillus fumigatus	Reduced virulence
GME6013_g	PHI:5641	Magnaporthe oryzae	Unaffected pathogenicity
GME6058_g	PHI:552	Botrytis cinerea	Unaffected pathogenicity
GME6063_g	PHI:1020; PHI:1022; PHI:2362	Fusarium oxysporum	Unaffected pathogenicity
GME607_g	PHI:323	Lecanicillium fungicola	Reduced virulence
GME6084_g	PHI:2940	Magnaporthe oryzae	Reduced virulence
GME6085_g	PHI:6752	Aspergillus fumigatus	Unaffected pathogenicity
GME608_g	PHI:4990	Beauveria bassiana	Reduced virulence
GME6138_g	PHI:5280	Botrytis cinerea	Unaffected pathogenicity
GME6155_g	PHI:2138	Magnaporthe oryzae	Unaffected pathogenicity; Loss of pathogenicity
GME615_g	PHI:1451	Fusarium graminearum	Unaffected pathogenicity
GME6165_g	PHI:7047	Cryptococcus neoformans	Unaffected pathogenicity
GME6184_g	PHI:7708	Verticillium dahliae	Reduced virulence; Unaffected pathogenicity; Increased virulence (Hypervirulence)
GME6206_g	PHI:3332	Cryptococcus gattii	Loss of pathogenicity
GME6237_g	PHI:1072; PHI:2124	Zymoseptoria tritici	Loss of pathogenicity
GME6238_g	PHI:1601	Fusarium graminearum	Unaffected pathogenicity
GME624_g	PHI:1500	Fusarium graminearum	Unaffected pathogenicity
GME6257_g	PHI:5017	Magnaporthe oryzae	Reduced virulence
GME6259_g	PHI:3822	Candida albicans	Reduced virulence
GME6263_g	PHI:180	Nectria haematococca	Reduced virulence
GME6267_g	PHI:2318	Alternaria alternata	Reduced virulence
GME6279_g	PHI:7692	Aspergillus fumigatus	Loss of pathogenicity
GME6290_g	PHI:1040	Leptosphaeria maculans	Reduced virulence
GME6302_g	PHI:1221	Fusarium graminearum	Lethal
GME6312_g	PHI:1398	Fusarium graminearum	Unaffected pathogenicity
GME6314_g	PHI:2357	Beauveria bassiana	Reduced virulence
GME6321_g	PHI:598	Leptosphaeria maculans	Reduced virulence
GME6340_g	PHI:2842	Cryptococcus neoformans	Unaffected pathogenicity; Reduced virulence
GME6341_g	PHI:2570	Candida glabrata	Reduced virulence
GME6342_g	PHI:7134	Magnaporthe oryzae	Reduced virulence
GME6343_g	PHI:5471	Magnaporthe oryzae	Reduced virulence
GME6348_g	PHI:5472	Magnaporthe oryzae	Reduced virulence
GME6365_g	PHI:6391	Magnaporthe oryzae	Unaffected pathogenicity
GME6366_g	PHI:1241	Fusarium graminearum	Unaffected pathogenicity
GME6369_g	PHI:1366	Fusarium graminearum	Reduced virulence
GME6372_g	PHI:7591	Aspergillus fumigatus	Unaffected pathogenicity
GME6413_g	PHI:2351; PHI:2353	Fusarium graminearum	Reduced virulence
GME643_g	PHI:799	Magnaporthe oryzae	Reduced virulence
GME644_g	PHI:1608	Fusarium graminearum	Unaffected pathogenicity
GME6453_g	PHI:7011	Candida albicans	Reduced virulence
GME6457_g	PHI:3534	Aspergillus flavus	Reduced virulence
GME6462_g	PHI:2914	Alternaria alternata	Reduced virulence
GME6476_g	PHI:143	Gloeocercospora sorghi	Unaffected pathogenicity
GME6480_g	PHI:339	Colletotrichum lindemuthianum	Reduced virulence
GME6482_g	PHI:1566	Fusarium graminearum	Lethal
GME6483_g	PHI:2105	Magnaporthe oryzae	Unaffected pathogenicity; Reduced virulence
GME6493_g	PHI:1634	Fusarium graminearum	Unaffected pathogenicity
GME6497_g	PHI:222	Colletotrichum gloeosporioides	Reduced virulence
GME6501_g	PHI:2357	Beauveria bassiana	Reduced virulence
GME651_g	PHI:4658	Fusarium graminearum	Reduced virulence
GME6520_g	PHI:538	Botrytis cinerea	Unaffected pathogenicity
GME6535_g	PHI:419	Candida albicans	Reduced virulence
GME6551_g	PHI:773; PHI:791; PHI:2141	Magnaporthe oryzae	Reduced virulence; Loss of pathogenicity
GME6556_g	PHI:2181	Magnaporthe oryzae	Reduced virulence
GME655_g	PHI:2913; PHI:2933	Alternaria alternata	Reduced virulence; Loss of pathogenicity
GME6563_g	PHI:3975	Magnaporthe oryzae	Loss of pathogenicity
GME6568_g	PHI:2296	Alternaria brassicicola	Reduced virulence
GME656_g	PHI:2837	Bipolaris maydis	Reduced virulence
GME6578_g	PHI:2644	Salmonella enterica	Reduced virulence
GME6591_g	PHI:6626	Candida glabrata	Reduced virulence
GME6598_g	PHI:1045	Zymoseptoria tritici	Reduced virulence
GME659_g	PHI:1086	Fusarium graminearum	Reduced virulence
GME6606_g	PHI:261	Leptosphaeria maculans	Reduced virulence
GME6613_g	PHI:7735	Magnaporthe oryzae	Reduced virulence
GME6614_g	PHI:1135	Leptosphaeria maculans	Loss of pathogenicity
GME6616_g	PHI:1440; PHI:5574	Fusarium graminearum	Reduced virulence
GME6630_g	PHI:696	Leptosphaeria maculans	Unaffected pathogenicity
GME6631_g	PHI:4107	Beauveria bassiana	Reduced virulence
GME6646_g	PHI:6122	Fusarium graminearum	Reduced virulence
GME6657_g	PHI:1401	Fusarium graminearum	Unaffected pathogenicity
GME6663_g	PHI:3236	Cryptococcus neoformans	Reduced virulence
GME6703_g	PHI:544	Botrytis cinerea	Unaffected pathogenicity
GME6716_g	PHI:262	Candida albicans	Reduced virulence
GME6742_g	PHI:1178; PHI:4941	Fusarium graminearum	Reduced virulence; Lethal; Loss of pathogenicity
GME6745_g	PHI:6780	Magnaporthe oryzae	Reduced virulence
GME6770_g	PHI:1193	Fusarium graminearum	Reduced virulence
GME6774_g	PHI:5441	Magnaporthe oryzae	Unaffected pathogenicity
GME6780_g	PHI:6670	Aspergillus fumigatus	Loss of pathogenicity
GME6781_g	PHI:1467	Fusarium graminearum	Unaffected pathogenicity
GME6823_g	PHI:7520	Klebsiella pneumoniae	Unaffected pathogenicity
GME6825_g	PHI:6510; PHI:7620	Listeria monocytogenes	Unaffected pathogenicity; Increased virulence (Hypervirulence)
GME6831_g	PHI:1470	Fusarium graminearum	Reduced virulence
GME6835_g	PHI:2081	Magnaporthe oryzae	Loss of pathogenicity
GME6836_g	PHI:7992	Magnaporthe oryzae	Unaffected pathogenicity; Loss of pathogenicity
GME6840_g	PHI:812	Magnaporthe oryzae	Reduced virulence
GME6845_g	PHI:7709	Verticillium dahliae	Reduced virulence; Unaffected pathogenicity
GME6854_g	PHI:1268	Fusarium graminearum	Unaffected pathogenicity
GME6867_g	PHI:4602	Fusarium graminearum	Reduced virulence
GME6868_g	PHI:96	Candida albicans	Loss of pathogenicity
GME6881_g	PHI:6091	Fusarium graminearum	Reduced virulence
GME6904_g	PHI:2961	Edwardsiella ictaluri	Reduced virulence
GME6909_g	PHI:4845	Alternaria brassicicola	Reduced virulence
GME6912_g	PHI:7216	Salmonella enterica	Reduced virulence
GME691_g	PHI:1397	Fusarium graminearum	Unaffected pathogenicity
GME6928_g	PHI:1182	Fusarium graminearum	Reduced virulence
GME6932_g	PHI:4248	Aspergillus fumigatus	Reduced virulence
GME693_g	PHI:1493	Fusarium graminearum	Unaffected pathogenicity
GME6941_g	PHI:5041	Magnaporthe oryzae	Reduced virulence
GME6942_g	PHI:377; PHI:486	Aspergillus fumigatus	Loss of pathogenicity
GME6944_g	PHI:4234	Bipolaris maydis	Reduced virulence
GME694_g	PHI:6868	Phytophthora sojae	Effector (plant avirulence determinant)
GME6988_g	PHI:1452	Fusarium graminearum	Unaffected pathogenicity
GME7013_g	PHI:6119	Fusarium graminearum	Reduced virulence
GME7025_g	PHI:2134	Magnaporthe oryzae	Reduced virulence
GME7031_g	PHI:1234	Fusarium graminearum	Lethal
GME7039_g	PHI:2408	Fusarium graminearum	Unaffected pathogenicity
GME7068_g	PHI:3833	Fusarium graminearum	Reduced virulence
GME7137_g	PHI:1167	Fusarium graminearum	Reduced virulence
GME7161_g	PHI:3226	Penicillium digitatum	Reduced virulence
GME7177_g	PHI:1826	Fusarium graminearum	Unaffected pathogenicity
GME7184_g	PHI:414	Parastagonospora nodorum	Unaffected pathogenicity
GME7224_g	PHI:503	Saccharomyces cerevisiae	Reduced virulence
GME7226_g	PHI:8028	Leishmania mexicana	Loss of pathogenicity
GME7241_g	PHI:6183	Fusarium graminearum	Reduced virulence
GME7243_g	PHI:5232	Magnaporthe oryzae	Loss of pathogenicity
GME7249_g	PHI:2138	Magnaporthe oryzae	Unaffected pathogenicity; Loss of pathogenicity
GME7273_g	PHI:6627	Botrytis cinerea	Reduced virulence
GME7297_g	PHI:1076; PHI:2127	Zymoseptoria tritici	Unaffected pathogenicity
GME736_g	PHI:2802	Setosphaeria turcica	Unaffected pathogenicity
GME737_g	PHI:2506	Alternaria brassicicola	Increased virulence (Hypervirulence)
GME7380_g	PHI:2526	Aspergillus fumigatus	Lethal
GME7386_g	PHI:2549	Aspergillus fumigatus	Lethal
GME739_g	PHI:2260	Bipolaris sorokiniana	Unaffected pathogenicity
GME7402_g	PHI:4610	Mycoplasma agalactiae	Reduced virulence
GME7404_g	PHI:1555	Fusarium graminearum	Unaffected pathogenicity
GME7418_g	PHI:6639	Magnaporthe oryzae	Unaffected pathogenicity
GME741_g	PHI:548; PHI:2305	Botrytis cinerea	Reduced virulence; Unaffected pathogenicity; Increased virulence (Hypervirulence)
GME7425_g	PHI:1713	Fusarium graminearum	Unaffected pathogenicity
GME7432_g	PHI:6613	Magnaporthe oryzae	Unaffected pathogenicity
GME7436_g	PHI:2411	Sclerotinia sclerotiorum	Reduced virulence
GME7451_g	PHI:810	Magnaporthe oryzae	Reduced virulence
GME7478_g	PHI:2297	Aspergillus fumigatus	Reduced virulence
GME7492_g	PHI:3045	Aspergillus fumigatus	Unaffected pathogenicity
GME7493_g	PHI:1668	Fusarium graminearum	Unaffected pathogenicity
GME7495_g	PHI:4169	Leptosphaeria maculans	Loss of pathogenicity
GME7496_g	PHI:6908	Aspergillus fumigatus	Reduced virulence
GME7497_g	PHI:6715	Magnaporthe oryzae	Unaffected pathogenicity
GME750_g	PHI:144	Trichoderma virens	Reduced virulence
GME7514_g	PHI:1867	Fusarium graminearum	Unaffected pathogenicity
GME7517_g	PHI:2451	Fusarium graminearum	Unaffected pathogenicity
GME7518_g	PHI:2256	Parastagonospora nodorum	Unaffected pathogenicity
GME7534_g	PHI:337	Fusarium oxysporum	Reduced virulence
GME7549_g	PHI:6471	Beauveria bassiana	Reduced virulence
GME754_g	PHI:6826	Colletotrichum graminicola	Loss of pathogenicity
GME7557_g	PHI:6471	Beauveria bassiana	Reduced virulence
GME755_g	PHI:6861	Aspergillus fumigatus	Reduced virulence
GME7561_g	PHI:1161	Zymoseptoria tritici	Chemistry target: sensitivity to Chemical; Unaffected pathogenicity
GME7588_g	PHI:6179	Alternaria alternata	Reduced virulence
GME765_g	PHI:1605	Fusarium graminearum	Unaffected pathogenicity
GME7663_g	PHI:7724	Magnaporthe oryzae	Unaffected pathogenicity; Reduced virulence
GME7665_g	PHI:1647	Fusarium graminearum	Reduced virulence
GME7674_g	PHI:2115; PHI:4494	Magnaporthe oryzae	Loss of pathogenicity; Reduced virulence
GME7689_g	PHI:62	Candida albicans	Reduced virulence
GME768_g	PHI:2072	Magnaporthe oryzae	Loss of pathogenicity
GME7693_g	PHI:3038	Fusarium graminearum	Reduced virulence
GME7705_g	PHI:7076	Actinobacillus pleuropneumoniae	Reduced virulence
GME7706_g	PHI:2258	Bipolaris sorokiniana	Reduced virulence
GME770_g	PHI:1468	Fusarium graminearum	Unaffected pathogenicity
GME7714_g	PHI:3216	Magnaporthe oryzae	Effector (plant avirulence determinant)
GME772_g	PHI:7353	Staphylococcus aureus	Unaffected pathogenicity
GME7731_g	PHI:3924	Fusarium graminearum	Reduced virulence
GME7769_g	PHI:405	Magnaporthe oryzae	Reduced virulence
GME777_g	PHI:4987	Candida albicans	Reduced virulence
GME7818_g	PHI:7358	Botrytis cinerea	Reduced virulence
GME7825_g	PHI:3485	Magnaporthe oryzae	Unaffected pathogenicity
GME7839_g	PHI:106; PHI:7209	Candida albicans	Reduced virulence; Unaffected pathogenicity
GME7858_g	PHI:1530	Fusarium graminearum	Unaffected pathogenicity
GME7869_g	PHI:2269	Parastagonospora nodorum	Unaffected pathogenicity
GME788_g	PHI:3457	Cryptococcus neoformans	Reduced virulence
GME7904_g	PHI:2370	Botrytis cinerea	Reduced virulence
GME7907_g	PHI:1086	Fusarium graminearum	Reduced virulence
GME7923_g	PHI:7385	Magnaporthe oryzae	Reduced virulence
GME7936_g	PHI:2514	Aspergillus fumigatus	Lethal
GME7953_g	PHI:2536	Aspergillus fumigatus	Lethal; Unaffected pathogenicity
GME7954_g	PHI:5034	Magnaporthe oryzae	Unaffected pathogenicity
GME7958_g	PHI:724; PHI:730	Fusarium graminearum	Unaffected pathogenicity
GME7991_g	PHI:7877	Botrytis cinerea	Reduced virulence
GME7994_g	PHI:737; PHI:2329	Cercospora nicotianae	Reduced virulence
GME8000_g	PHI:3526	Salmonella enterica	Reduced virulence
GME8002_g	PHI:2638	Aspergillus fumigatus	Reduced virulence
GME8010_g	PHI:3221	Parastagonospora nodorum	Increased virulence (Hypervirulence)
GME8015_g	PHI:3287	Candida glabrata	Reduced virulence
GME8028_g	PHI:2819	Candida albicans	Reduced virulence
GME8034_g	PHI:6626	Candida glabrata	Reduced virulence
GME8036_g	PHI:1764	Fusarium graminearum	Unaffected pathogenicity
GME8042_g	PHI:2038	Magnaporthe oryzae	Unaffected pathogenicity
GME8048_g	PHI:6128	Penicillium digitatum	Unaffected pathogenicity
GME8049_g	PHI:2532	Aspergillus fumigatus	Lethal
GME8052_g	PHI:3216	Magnaporthe oryzae	Effector (plant avirulence determinant)
GME8053_g	PHI:3910	Fusarium graminearum	Unaffected pathogenicity
GME8058_g	PHI:4615	Metarhizium anisopliae	Unaffected pathogenicity
GME8060_g	PHI:2108	Magnaporthe oryzae	Reduced virulence; Loss of pathogenicity
GME8077_g	PHI:3457	Cryptococcus neoformans	Reduced virulence
GME8083_g	PHI:572	Bipolaris zeicola	Unaffected pathogenicity
GME8122_g	PHI:1937	Fusarium graminearum	Unaffected pathogenicity
GME8151_g	PHI:1555	Fusarium graminearum	Unaffected pathogenicity
GME8166_g	PHI:7653	Aspergillus fumigatus	Reduced virulence
GME8181_g	PHI:6206	Beauveria bassiana	Unaffected pathogenicity
GME8206_g	PHI:2025	Magnaporthe oryzae	Unaffected pathogenicity
GME8214_g	PHI:1685	Fusarium graminearum	Unaffected pathogenicity
GME8237_g	PHI:2016	Magnaporthe oryzae	Loss of pathogenicity
GME8238_g	PHI:1614	Fusarium graminearum	Unaffected pathogenicity
GME8242_g	PHI:5562	Passalora fulva	Unaffected pathogenicity
GME8247_g	PHI:1236	Fusarium graminearum	Lethal
GME8251_g	PHI:3237	Aspergillus fumigatus	Unaffected pathogenicity
GME8279_g	PHI:2517	Aspergillus fumigatus	Lethal
GME8280_g	PHI:7123	Fusarium graminearum	Reduced virulence
GME8289_g	PHI:4966	Zymoseptoria tritici	Unaffected pathogenicity
GME8308_g	PHI:1590	Fusarium graminearum	Lethal
GME8317_g	PHI:5043	Saccharomyces cerevisiae	Increased virulence (Hypervirulence)
GME8324_g	PHI:6228	Colletotrichum graminicola	Reduced virulence
GME8335_g	PHI:7812	Cryptococcus neoformans	Unaffected pathogenicity
GME8336_g	PHI:502	Saccharomyces cerevisiae	Reduced virulence
GME8339_g	PHI:2969	Aspergillus fumigatus	Reduced virulence
GME8342_g	PHI:2188	Magnaporthe oryzae	Reduced virulence; Loss of pathogenicity
GME8343_g	PHI:429	Colletotrichum lindemuthianum	Loss of pathogenicity
GME8390_g	PHI:5387	Verticillium dahliae	Reduced virulence
GME8403_g	PHI:7520	Klebsiella pneumoniae	Unaffected pathogenicity
GME8405_g	PHI:3383	Fusarium verticillioides	Unaffected pathogenicity
GME8422_g	PHI:2529	Aspergillus fumigatus	Lethal
GME8426_g	PHI:4732	Francisella tularensis	Unaffected pathogenicity
GME8459_g	PHI:494	Aspergillus fumigatus	Increased virulence (Hypervirulence)
GME8476_g	PHI:191	Septoria lycopersici	Unaffected pathogenicity
GME8478_g	PHI:261	Leptosphaeria maculans	Reduced virulence
GME8545_g	PHI:365; PHI:2267	Parastagonospora nodorum	Loss of pathogenicity
GME8557_g	PHI:2259	Bipolaris sorokiniana	Reduced virulence
GME8581_g	PHI:4885	Magnaporthe oryzae	Loss of pathogenicity
GME8582_g	PHI:6261	Phytophthora sojae	Reduced virulence
GME8590_g	PHI:7123	Fusarium graminearum	Reduced virulence
GME8592_g	PHI:2849	Fusarium solani	Unaffected pathogenicity
GME8599_g	PHI:1962	Fusarium graminearum	Unaffected pathogenicity
GME8611_g	PHI:1289	Fusarium graminearum	Unaffected pathogenicity
GME8612_g	PHI:2293	Aspergillus fumigatus	Reduced virulence
GME8622_g	PHI:2527	Aspergillus fumigatus	Lethal; Loss of pathogenicity
GME8640_g	PHI:1434	Fusarium graminearum	Unaffected pathogenicity
GME8644_g	PHI:200	Fusarium oxysporum	Reduced virulence
GME8673_g	PHI:174	Candida albicans	Reduced virulence
GME8679_g	PHI:4778	Bipolaris sorokiniana	Loss of pathogenicity
GME8688_g	PHI:1187	Fusarium graminearum	Reduced virulence
GME8698_g	PHI:2570	Candida glabrata	Reduced virulence
GME8707_g	PHI:1441	Fusarium graminearum	Reduced virulence
GME873_g	PHI:522; PHI:2808	Fusarium oxysporum	Reduced virulence
GME8749_g	PHI:2052	Magnaporthe oryzae	Reduced virulence
GME874_g	PHI:2533	Aspergillus fumigatus	Lethal
GME8750_g	PHI:191	Septoria lycopersici	Unaffected pathogenicity
GME8769_g	PHI:5055	Beauveria bassiana	Reduced virulence
GME8778_g	PHI:7211	Salmonella enterica	Reduced virulence
GME8781_g	PHI:1406	Fusarium graminearum	Lethal
GME8795_g	PHI:1555	Fusarium graminearum	Unaffected pathogenicity
GME8816_g	PHI:2551	Aspergillus fumigatus	Lethal
GME885_g	PHI:6265	Histoplasma capsulatum	Reduced virulence
GME8887_g	PHI:825	Trichophyton rubrum	Chemistry target: resistance to Chemical
GME8918_g	PHI:1074; PHI:2125	Zymoseptoria tritici	Reduced virulence
GME891_g	PHI:6898	Fusarium graminearum	Reduced virulence
GME8932_g	PHI:4736	Magnaporthe oryzae	Loss of pathogenicity
GME8937_g	PHI:1639	Fusarium graminearum	Unaffected pathogenicity
GME8952_g	PHI:2128	Magnaporthe oryzae	Reduced virulence
GME8957_g	PHI:2414	Alternaria alternata	Unaffected pathogenicity
GME8959_g	PHI:8028	Leishmania mexicana	Loss of pathogenicity
GME8988_g	PHI:3062	Magnaporthe oryzae	Unaffected pathogenicity
GME8993_g	PHI:7316	Aspergillus flavus	Reduced virulence
GME9002_g	PHI:804	Magnaporthe oryzae	Reduced virulence
GME9004_g	PHI:6825	Colletotrichum graminicola	Loss of pathogenicity
GME900_g	PHI:1968	Fusarium graminearum	Unaffected pathogenicity
GME901_g	PHI:7717	Fusarium graminearum	Reduced virulence
GME9020_g	PHI:5016	Phytophthora sojae	Reduced virulence
GME9026_g	PHI:4042	Fusarium graminearum	Reduced virulence
GME9036_g	PHI:4914	Zymoseptoria tritici	Reduced virulence
GME9039_g	PHI:7793	Magnaporthe oryzae	Reduced virulence
GME9059_g	PHI:334	Bipolaris maydis	Loss of pathogenicity
GME9073_g	PHI:1407	Fusarium graminearum	Lethal
GME907_g	PHI:1447	Fusarium graminearum	Unaffected pathogenicity
GME9096_g	PHI:1088	Fusarium graminearum	Unaffected pathogenicity
GME9125_g	PHI:6380	Metarhizium robertsii	Reduced virulence
GME9128_g	PHI:330; PHI:5588	Botrytis cinerea	Reduced virulence
GME9177_g	PHI:7735	Magnaporthe oryzae	Reduced virulence
GME917_g	PHI:423	Cryptococcus neoformans	Reduced virulence
GME920_g	PHI:1317	Fusarium graminearum	Reduced virulence
GME9227_g	PHI:3381	Fusarium verticillioides	Unaffected pathogenicity
GME9287_g	PHI:6713	Magnaporthe oryzae	Unaffected pathogenicity; Loss of pathogenicity
GME928_g	PHI:2553	Candida albicans	Loss of pathogenicity
GME9295_g	PHI:191	Septoria lycopersici	Unaffected pathogenicity
GME933_g	PHI:1652	Fusarium graminearum	Unaffected pathogenicity
GME9354_g	PHI:785	Magnaporthe oryzae	Reduced virulence
GME9363_g	PHI:434	Aspergillus fumigatus	Reduced virulence
GME9373_g	PHI:6555	Aspergillus fumigatus	Unaffected pathogenicity
GME9377_g	PHI:1180	Fusarium graminearum	Reduced virulence
GME9386_g	PHI:2084	Magnaporthe oryzae	Reduced virulence
GME9390_g	PHI:1133	Leptosphaeria maculans	Loss of pathogenicity
GME9391_g	PHI:1580	Fusarium graminearum	Unaffected pathogenicity
GME9401_g	PHI:7134	Magnaporthe oryzae	Reduced virulence
GME9402_g	PHI:7975	Botrytis cinerea	Reduced virulence
GME9408_g	PHI:3225	Penicillium digitatum	Unaffected pathogenicity
GME9410_g	PHI:2147	Magnaporthe oryzae	Reduced virulence
GME9417_g	PHI:7757	Metarhizium robertsii	Unaffected pathogenicity
GME9418_g	PHI:7866	Xanthomonas citri	Increased virulence (Hypervirulence); Reduced virulence; Unaffected pathogenicity
GME9446_g	PHI:6259	Fusarium graminearum	Reduced virulence; Unaffected pathogenicity
GME9456_g	PHI:3280	Colletotrichum orbiculare	Lethal
GME9467_g	PHI:7704	Verticillium dahliae	Reduced virulence; Unaffected pathogenicity
GME9473_g	PHI:1020; PHI:1022; PHI:2362	Fusarium oxysporum	Unaffected pathogenicity
GME9479_g	PHI:7153	Beauveria bassiana	Reduced virulence
GME9496_g	PHI:1085	Parastagonospora nodorum	Unaffected pathogenicity
GME9503_g	PHI:286	Cryptococcus neoformans	Reduced virulence
GME9507_g	PHI:1464	Fusarium graminearum	Reduced virulence
GME9511_g	PHI:6871	Cryptococcus neoformans	Loss of pathogenicity
GME9555_g	PHI:1573	Fusarium graminearum	Lethal
GME9556_g	PHI:2382	Ustilago maydis	Unaffected pathogenicity
GME955_g	PHI:6213	Pseudomonas aeruginosa	Reduced virulence
GME9560_g	PHI:806	Magnaporthe oryzae	Reduced virulence
GME9562_g	PHI:2382	Ustilago maydis	Unaffected pathogenicity
GME9566_g	PHI:7788	Pseudomonas syringae	Reduced virulence
GME9580_g	PHI:5624	Magnaporthe oryzae	Unaffected pathogenicity
GME9589_g	PHI:5034	Magnaporthe oryzae	Unaffected pathogenicity
GME9591_g	PHI:7768	Aspergillus flavus	Reduced virulence
GME9593_g	PHI:1637	Fusarium graminearum	Lethal
GME9598_g	PHI:8038; PHI:8045	Magnaporthe oryzae	Reduced virulence
GME9604_g	PHI:3095	Beauveria bassiana	Unaffected pathogenicity
GME9615_g	PHI:571	Bipolaris zeicola	Unaffected pathogenicity
GME9631_g	PHI:2441	Zymoseptoria tritici	Loss of pathogenicity
GME9632_g	PHI:1222	Fusarium graminearum	Lethal
GME9645_g	PHI:2474	Cryptococcus neoformans	Reduced virulence
GME9672_g	PHI:277	Botrytis cinerea	Reduced virulence
GME9675_g	PHI:2247	Parastagonospora nodorum	Unaffected pathogenicity
GME967_g	PHI:1555	Fusarium graminearum	Unaffected pathogenicity
GME9686_g	PHI:744	Fusarium graminearum	Reduced virulence
GME9693_g	PHI:7596	Metarhizium acridum	Reduced virulence; Unaffected pathogenicity
GME9697_g	PHI:3097	Beauveria bassiana	Reduced virulence
GME969_g	PHI:1085	Parastagonospora nodorum	Unaffected pathogenicity
GME9708_g	PHI:2731	Verticillium dahliae	Loss of pathogenicity
GME9709_g	PHI:716	Fusarium graminearum	Unaffected pathogenicity
GME9730_g	PHI:7181	Beauveria bassiana	Reduced virulence
GME9737_g	PHI:5666	Magnaporthe oryzae	Unaffected pathogenicity
GME9740_g	PHI:2411	Sclerotinia sclerotiorum	Reduced virulence
GME9743_g	PHI:807	Magnaporthe oryzae	Reduced virulence
GME9750_g	PHI:3064	Magnaporthe oryzae	Unaffected pathogenicity
GME9759_g	PHI:1566	Fusarium graminearum	Lethal
GME9767_g	PHI:7150	Beauveria bassiana	Reduced virulence
GME9771_g	PHI:1632	Fusarium graminearum	Unaffected pathogenicity
GME9785_g	PHI:7077	Curvularia lunata	Reduced virulence
GME9786_g	PHI:1429	Fusarium graminearum	Unaffected pathogenicity
GME9820_g	PHI:1030	Botrytis cinerea	Unaffected pathogenicity
GME9830_g	PHI:2035; PHI:2069	Magnaporthe oryzae	Loss of pathogenicity
GME9843_g	PHI:3065	Magnaporthe oryzae	Unaffected pathogenicity
GME9844_g	PHI:4727	Fusarium oxysporum	Reduced virulence; Unaffected pathogenicity
GME9849_g	PHI:157	Bipolaris zeicola	Loss of pathogenicity
GME9850_g	PHI:2535	Aspergillus fumigatus	Lethal; Unaffected pathogenicity; Loss of pathogenicity
GME9852_g	PHI:1257	Fusarium graminearum	Unaffected pathogenicity
GME9856_g	PHI:7722	Botrytis cinerea	Reduced virulence
GME9887_g	PHI:7649	Fusarium graminearum	Unaffected pathogenicity
GME989_g	PHI:3528	Cryptococcus neoformans	Reduced virulence
GME9908_g	PHI:1225	Fusarium graminearum	Lethal
GME9931_g	PHI:1161	Zymoseptoria tritici	Chemistry target: sensitivity to Chemical; Unaffected pathogenicity
GME9965_g	PHI:1096	Fusarium graminearum	Unaffected pathogenicity
GME9986_g	PHI:5391	Fusarium verticillioides	Loss of pathogenicity
GME9988_g	PHI:3271	Beauveria bassiana	Reduced virulence
